# Supplementary material for: Loss of AA13 LPMOs impairs degradation of resistant starch and reduces the growth of Aspergillus nidulans
Source: Biotechnol Biofuels. 2020 Aug 5;13:135. doi: 10.1186/s13068-020-01775-z (PMC7405360; doi:10.1186/s13068-020-01775-z)
Supplement: Supplementary file 2 — Additional file 2: Label-free Proteomics. [file 13068_2020_1775_MOESM2_ESM.xlsx]

## Sheet: Content
1. Annotation	Annotations of the secretome used in this study
2. (-)AnAA13A+B	Log2 fold changes of (-)AnAA13A+B relative to the reference
3. CAZymes_(-)AnAA13A+B	Same as 2, but does only contain CAZymes
4. (-)AnAA13A	Log2 fold changes of (-)AnAA13A relative to the reference
5. CAZymes_(-)AnAA13A	Same as 4, but does only contain CAZymes
6. (-)AnAA13B	Log2 fold changes of (-)AnAA13B relative to the reference
7. CAZymes_AnAA13B	Same as 6., but does only contain CAZymes
8. Sign reg. proteins, P0.05	Significantly regulated proteins for the three mutants relative to the reference. Log2 fold change >2, P≤ 0.005. This is also represented in fig. S7 with as a Venn diagram
Y	Yes
N	No
NA	Not available
LogFC	Log2 fold changes relative to the reference
AveExp	Average log2 expression for each protein
t	t-statistics
P.Value	P-value
adj.P.Val	Adjusted P-value
B	Log-odds
CAZy	Annotation of the protein according to CAZy
Secreted	Is the protein predicted to be secreted

## Sheet: 1. Annotation
UniProt	CAZy	Secreted	Name
Q5BCX8	AA9;CBM1	Y	Endo-beta-1,4-glucanase D
Q5AZ52	AA9	Y	Uncharacterized protein
Q5BAP2	AA9	Y	Endoglucanase, putative (AFU_orthologue AFUA_2G14490)
C8VCJ5	AA7	Y	FAD-dependent oxygenase, putative (AFU_orthologue; AFUA_3G00840)
C8VCU1	AA7	Y	Putative uncharacterized protein
C8VG00	AA7	Y	FAD/FMN-containing isoamyl alcohol oxidase MreA (AFU_orthologue AFUA_6G03620)
Q5AY23	AA7	Y	Uncharacterized protein
Q5B7X9	AA7	Y	Uncharacterized protein
Q5B9Y2	AA7	Y	Isoamyl alcohol oxidase, putative (AFU_orthologue AFUA_1G01180)
Q5BAP3	AA7	Y	Uncharacterized protein
Q5BE88	AA7	Y	Isoamyl alcohol oxidase, putative (AFU_orthologue AFUA_7G00940)
Q5BEJ5	AA7	Y	FAD binding domain protein (JCVI)
Q5AUN2	AA3	Y	Uncharacterized protein
Q5AV48	AA3	Y	Choline dehydrogenase, putative (AFU_orthologue; AFUA_5G00630)
Q5B624	AA3	Y	GMC oxidoreductase (Eurofung)
Q5B8A1	AA3	Y	Uncharacterized protein
Q5B8C4	AA3	N	Uncharacterized protein
Q5B9S6	AA3	Y	Uncharacterized protein
Q96VT4	AA2;AA2	N	Catalase-peroxidase
P0C0V3	AA2	N	Cytochrome c peroxidase, mitochondrial
Q5B1Z0	AA2	N	Putative heme-binding peroxidase
Q5B027	AA13	Y	Uncharacterized protein
Q5AU55	AA11	Y	Uncharacterized protein
Q5ATC7	PL3	Y	Pectate lyase H
Q5AVN4	PL1	Y	Pectate lyase A
Q5B3J8	PL1	Y	Probable pectin lyase F
C8V0B3	NA	N	Purine nucleoside phosphorylase
C8V0H6	NA	N	Malate dehydrogenase, NAD-dependent (AFU_orthologue AFUA_6G05210)
C8V0H7	NA	NA	60S ribosomal protein L28 (AFU_orthologue AFUA_6G05200)
C8V0Z9	NA	NA	Coronin
C8V1C5	NA	N	2-methylcitrate dehydratase (Eurofung)
C8V1G3	NA	N	Uncharacterized protein
C8V1L4	NA	N	Uncharacterized protein
C8V1M3	NA	NA	Septin B
C8V1N7	NA	N	Elongation factor 3 (Eurofung)
C8V1U0	NA	Y	Uncharacterized protein
C8V1V2	NA	NA	DUF5353 domain-containing protein
C8V1V3	NA	N	Malate dehydrogenase
C8V223	NA	NA	6-phosphogluconate dehydrogenase family protein (AFU_orthologue AFUA_2G11600)
C8V287	NA	N	ThiJ/PfpI family protein (AFU_orthologue AFUA_5G01430)
C8V2I1	NA	N	Hydroxyacylglutathione hydrolase, putative (AFU_orthologue AFUA_5G12840)
C8V2U2	NA	NA	Eukaryotic translation initiation factor subunit eIF-4F, putative (AFU_orthologue AFUA_2G09490)
C8V312	NA	NA	ARF GTPase activator (Glo3), putative (Eurofung)
C8V373	NA	NA	FAD dependent oxidoreductase superfamily (AFU_orthologue AFUA_5G13940)
C8V3D8	NA	NA	40S ribosomal protein S16 (Broad)
C8V3Z4	NA	N	Aminopeptidase, putative (AFU_orthologue AFUA_5G04330)
C8V4A6	NA	NA	SWI-SNF complex subunit (BAF60b), putative (AFU_orthologue AFUA_1G06310)
C8V4B4	NA	N	Elongation factor 1-alpha
C8V4D7	NA	Y	Calnexin, putative (Eurofung)
C8V4E8	NA	N	Thioredoxin reductase
C8V4N3	NA	NA	Alpha/beta hydrolase, putative (AFU_orthologue AFUA_6G11570)
C8V4N8	NA	N	Glyoxalase (Eurofung)
C8V527	NA	NA	Uncharacterized protein
C8V5W2	NA	N	Uncharacterized protein
C8V5Y8	NA	NA	CDH-cyt domain-containing protein
C8V5Z6	NA	NA	Actin interacting protein 2 (AFU_orthologue AFUA_5G02230)
C8V607	NA	N	BYS1 domain protein, putative (AFU_orthologue AFUA_5G01990)
C8V616	NA	NA	UPF0047 domain protein (AFU_orthologue AFUA_5G02090)
C8V621	NA	N	6-phosphogluconate dehydrogenase, decarboxylating
C8V659	NA	Y	Aminopeptidase, putative (AFU_orthologue AFUA_2G00220)
C8V6A6	NA	N	Mitochondrial cytochrome b2, putative (AFU_orthologue AFUA_4G03120)
C8V6D1	NA	NA	Cofactor for methionyl-and glutamyl-tRNA synthetases, putative (AFU_orthologue AFUA_2G15940)
C8V6E2	NA	Y	Uncharacterized protein
C8V6S7	NA	N	Peptidyl-prolyl cis-trans isomerase
C8V731	NA	Y	Gamma-glutamyltranspeptidase (Eurofung)
C8V742	NA	N	Septin [Source:UniProtKB/TrEMBLAcc:Q9C1M2]
C8V785	NA	NA	Class III chitinase, putative (AFU_orthologue AFUA_5G03530)
C8V7A0	NA	N	Uncharacterized protein
C8V7B0	NA	NA	RNP domain protein (AFU_orthologue AFUA_6G12300)
C8V7E4	NA	N	Glutamyl-tRNA synthetase (AFU_orthologue AFUA_5G03560)
C8V7G7	NA	N	L-PSP endoribonuclease family protein Brt1, putative (AFU_orthologue AFUA_5G03780)
C8V7I0	NA	N	Vacuolar aspartyl aminopeptidase Lap4, putative (AFU_orthologue AFUA_5G03990)
C8V7K1	NA	NA	40S ribosomal protein S10b (AFU_orthologue AFUA_6G12660)
C8V7N4	NA	NA	Guanine nucleotide exchange factor Vps9, putative (AFU_orthologue AFUA_4G12490)
C8V7U8	NA	N	Phosphoglucomutase, putative (AFU_orthologue AFUA_2G02120)
C8V8B5	NA	N	Alkaline phosphatase
C8V8J7	NA	N	Cobalamin-independent methionine synthase (EC 2.1.1.14) [Source:UniProtKB/TrEMBLAcc:Q9P444]
C8V8U6	NA	N	Uncharacterized protein
C8V971	NA	N	Dipeptidyl peptidase, putative (AFU_orthologue AFUA_4G06140)
C8V9B5	NA	NA	Putative nucleosome assembly protein
C8V9G9	NA	N	Telomere and ribosome associated protein Stm1, putative (AFU_orthologue AFUA_3G10920)
C8V9L5	NA	NA	Uncharacterized protein
C8V9R9	NA	N	Uncharacterized protein
C8V9V7	NA	NA	Cytochrome c oxidase copper chaperone Cox17, putative (AFU_orthologue AFUA_3G07690)
C8V9Y5	NA	N	Methylisocitrate lyase, mitochondrial
C8VA57	NA	N	Dienelactone hydrolase family protein (AFU_orthologue AFUA_6G01940)
C8VAK7	NA	Y	Glutaminase A [Source:UniProtKB/TrEMBLAcc:Q9UVX8]
C8VAM4	NA	N	40S ribosomal protein S4, putative (AFU_orthologue AFUA_3G06840)
C8VAT2	NA	NA	Translation initiation factor SUI1, putative (AFU_orthologue AFUA_3G06260)
C8VAU8	NA	NA	UDP-glucose 4-epimerase (EC 5.1.3.2)
C8VBB7	NA	NA	DUF907 domain protein (AFU_orthologue AFUA_2G06100)
C8VBF3	NA	NA	Uncharacterized protein
C8VBH5	NA	NA	Uncharacterized protein
C8VBX3	NA	N	Myo-inositol-1-phosphate synthase (EC 5.5.1.4) [Source:UniProtKB/TrEMBL;Acc:B6CK64]
C8VCK1	NA	NA	Translation initiation factor 4B (AFU_orthologue AFUA_2G16400)
C8VCM2	NA	N	Cyanate hydratase
C8VCU4	NA	NA	Uncharacterized protein
C8VCW3	NA	NA	Uncharacterized protein
C8VD04	NA	Y	NADPH-dependent FMN reductase Lot6, putative (AFU_orthologue; AFUA_7G06600)
C8VD86	NA	NA	Dienelactone hydrolase (AFU_orthologue AFUA_4G03730)
C8VD89	NA	N	Hypothetical glycine cleavage system P protein (Eurofung)
C8VDG7	NA	N	Polyubiquitin binding protein (Doa1/Ufd3), putative (AFU_orthologue; AFUA_5G08370)
C8VE31	NA	NA	Cytochrome P450, putative (Eurofung)
C8VE57	NA	Y	Phytase, putative (AFU_orthologue AFUA_7G01240)
C8VED6	NA	NA	Uncharacterized protein
C8VEJ5	NA	N	DMATS type aromatic prenyltransferase, putative (JCVI)
C8VER3	NA	Y	Cell wall cysteine-rich protein (AFU_orthologue AFUA_2G00400)
C8VEX3	NA	NA	Zinc knuckle domain protein (Byr3), putative (AFU_orthologue AFUA_1G07630)
C8VEZ2	NA	N	Coproporphyrinogen III oxidase, putative (AFU_orthologue AFUA_1G07480)
C8VF57	NA	N	Dienelactone hydrolase family protein (AFU_orthologue AFUA_1G07130)
C8VFD8	NA	N	Isocitrate dehydrogenase subunit 1, mitochondrial (Broad)
C8VFG2	NA	N	Phosphomannomutase
C8VFJ6	NA	N	14-3-3 protein (Eurofung)
C8VFP6	NA	NA	Uncharacterized protein
C8VFV2	NA	N	N-acetyltransferase family protein, putative (AFU_orthologue AFUA_4G10930)
C8VG03	NA	N	Co-chaperone (Eurofung)
C8VG74	NA	Y	Purine nucleoside permease, putative (AFU_orthologue AFUA_2G00810)
C8VG90	NA	N	Aconitate hydratase, mitochondrial
C8VG95	NA	NA	60S ribosomal protein L8
C8VGD1	NA	N	Nitrilase family protein (Nit3), putative (AFU_orthologue AFUA_6G13230)
C8VGD6	NA	N	Small GTPase RanA [Source:UniProtKB/TrEMBLAcc:Q6T4V9]
C8VGK0	NA	N	Beta-lactamase family protein (AFU_orthologue AFUA_5G07500)
C8VGR8	NA	NA	Uncharacterized protein
C8VGT5	NA	NA	Calcium sensor, putative (Eurofung)
C8VH30	NA	NA	Putative Zn(II)2Cys6 transcription factor (Eurofung)
C8VH67	NA	N	L-PSP endoribonuclease family protein (Hmf1), putative (AFU_orthologue AFUA_7G02340)
C8VH99	NA	NA	Dihydrolipoamide S-succinyltransferase (Eurofung)
C8VHE1	NA	Y	Uncharacterized protein
C8VI07	NA	Y	Uncharacterized protein
C8VI12	NA	N	Uncharacterized protein
C8VI41	NA	Y	Uncharacterized protein
C8VI88	NA	Y	Uncharacterized protein
C8VI97	NA	NA	Uncharacterized protein
C8VIN1	NA	N	Endothelin-converting enzyme (AFU_orthologue AFUA_3G12420)
C8VIP3	NA	NA	Secreted thaumatin-like protein cetA (Conidial-enriched transcript protein A)
C8VIQ4	NA	NA	Uncharacterized protein
C8VIR5	NA	N	Serine hydroxymethyltransferase
C8VIX5	NA	N	Isocitrate dehydrogenase [NADP]
C8VIY5	NA	N	Glycine-rich RNA-binding protein, putative (AFU_orthologue AFUA_3G08580)
C8VIZ6	NA	NA	Uncharacterized protein
C8VJ04	NA	N	4-nitrophenylphosphatase (AFU_orthologue AFUA_3G08310)
C8VJ09	NA	N	Aspartyl aminopeptidase (AFU_orthologue AFUA_3G08290)
C8VJ65	NA	N	Uncharacterized protein
C8VJF3	NA	N	Uncharacterized protein
C8VJZ3	NA	N	Uroporphyrinogen decarboxylase
C8VJZ5	NA	NA	Protein mitochondrial targeting protein (Mas1), putative (AFU_orthologue AFUA_1G05040)
C8VK49	NA	N	Membrane bound C2 domain protein (Vp115), putative (AFU_orthologue AFUA_7G01840)
C8VK94	NA	NA	Nuclear pore complex protein Nup85
C8VKB6	NA	N	Uncharacterized protein
C8VLB2	NA	NA	1,3-beta-glucanosyltransferase (EC 2.4.1.-)
C8VLI1	NA	NA	Uncharacterized protein
C8VLL2	NA	NA	Arylsulfatase (AS) (EC 3.1.6.1) (Aryl-sulfate sulphohydrolase)
C8VLU1	NA	N	Cytidine deaminase, putative (AFU_orthologue AFUA_8G02770)
C8VLV0	NA	NA	Actin binding protein (Eurofung)
C8VLW6	NA	NA	KH domain RNA binding protein (AFU_orthologue AFUA_2G04940)
C8VLX7	NA	NA	Acylphosphatase (EC 3.6.1.7)
C8VLZ3	NA	Y	Uncharacterized protein
C8VM21	NA	NA	Acetyl-CoA acetyltransferase, putative (AFU_orthologue AFUA_8G04000)
C8VM55	NA	NA	AAA family ATPase, putative (AFU_orthologue AFUA_8G04270)
C8VMA9	NA	N	E1 ubiquitin activating enzyme (Eurofung)
C8VMB5	NA	N	Uncharacterized protein
C8VMG0	NA	NA	Valyl-tRNA synthetase (AFU_orthologue AFUA_8G04800)
C8VML3	NA	NA	RNP domain protein (AFU_orthologue AFUA_5G07120) (Fragment)
C8VMQ7	NA	N	ATP synthase subunit alpha
C8VMS9	NA	N	Carboxypeptidase S1, putative (AFU_orthologue AFUA_5G07330)
C8VN07	NA	Y	MBL2-like secreted peptide, putative (AFU_orthologue AFUA_5G00910)
C8VN52	NA	NA	UV excision repair protein RAD23
C8VN64	NA	N	ATP synthase subunit beta
C8VN66	NA	N	Uncharacterized protein
C8VNG1	NA	N	FAD dependent oxidoreductase, putative (AFU_orthologue AFUA_7G05070)
C8VNK6	NA	N	Possible apospory-associated protein c (AFU_orthologue AFUA_4G08880)
C8VNR8	NA	NA	GPI anchored cell wall protein, putative (AFU_orthologue AFUA_4G08960)
C8VNU1	NA	N	Putative 1-Cys peroxiredoxin (Eurofung)
C8VP28	NA	NA	NADH-ubiquinone oxidoreductase 30.4 kDa subunit, mitochondrial [Precursor] (Eurofung)
C8VP37	NA	N	S-methyl-5-thioadenosine phosphorylase
C8VP91	NA	Y	Cell wall mannoprotein MnpA [Source:UniProtKB/TrEMBLAcc:Q8TG08] (Fragment)
C8VPL4	NA	N	Amine oxidase
C8VPL8	NA	Y	Uncharacterized protein
C8VPT2	NA	NA	Acyltransferase easC (EC 2.3.1.-) (Emericellamide biosynthesis protein B)
C8VPT8	NA	Y	Uncharacterized protein
C8VPW7	NA	NA	HEME_HALOPEROXIDASE domain-containing protein
C8VQ09	NA	Y	Autophagy-related protein Atg27 (Eurofung)
C8VQ30	NA	N	2-isopropylmalate synthase (Eurofung)
C8VQ61	NA	N	Uncharacterized protein
C8VQF6	NA	NA	Endoplasmic reticulum transmembrane protein
C8VQJ9	NA	NA	26S proteasome regulatory subunit RPN1
C8VQM0	NA	NA	Protein kinase C (EC 2.7.11.13)
C8VQN7	NA	NA	Glucose repressible protein Grg1, putative (AFU_orthologue AFUA_5G14210)
C8VQT9	NA	NA	WW domain-containing protein
C8VR28	NA	N	Short chain dehydrogenase/reductase family (AFU_orthologue AFUA_5G12480)
C8VRD6	NA	NA	Histidyl-tRNA synthetase, mitochondrial (AFU_orthologue AFUA_4G12920)
C8VRK6	NA	N	Pyruvate dehydrogenase E1 component, beta subunit (Eurofung)
C8VRL0	NA	NA	Fatty acid synthase, alpha subunit
C8VRP0	NA	NA	Uncharacterized protein
C8VRQ4	NA	N	Transketolase
C8VRW7	NA	NA	CUE domain protein, putative (AFU_orthologue AFUA_1G09250)
C8VRY8	NA	N	Hypothetical alanine--glyoxylate aminotransferase (Eurofung)
C8VS85	NA	NA	GPI anchored protein, putative (AFU_orthologue AFUA_1G09650)
C8VSF8	NA	NA	Mitochondrial import inner membrane translocase subunit TIM44
C8VSZ7	NA	Y	Glycerophosphoryl diester phosphodiesterase family protein (AFU_orthologue AFUA_6G12240)
C8VT28	NA	N	60S ribosomal protein L6 (AFU_orthologue AFUA_1G11130)
C8VT43	NA	N	Uncharacterized protein
C8VT88	NA	N	Alcohol dehydrogenase, zinc-containing, putative (AFU_orthologue AFUA_1G04620)
C8VTL6	NA	N	Uncharacterized protein
C8VTP0	NA	NA	Mitochondrial hypoxia responsive domain protein (AFU_orthologue AFUA_1G12250)
C8VTW4	NA	NA	Stress-response A/B barrel domain-containing protein
C8VTZ0	NA	N	Ras GTPase similar to RAB11B (Eurofung)
C8VTZ4	NA	NA	PfkB domain-containing protein
C8VUB6	NA	N	6-phosphogluconolactonase, putative (AFU_orthologue AFUA_1G02980)
C8VUC6	NA	NA	ATP synthase delta chain, mitochondrial, putative (AFU_orthologue AFUA_1G03100)
C8VUD5	NA	Y	Uncharacterized protein
C8VUG6	NA	N	Acid phosphatase, putative (AFU_orthologue AFUA_1G16480)
C8VUL6	NA	Y	Hypothetical serine protease (Eurofung)
C8VUL7	NA	NA	Uncharacterized protein
C8VUN9	NA	N	Hypothetical glutathione reductase (Eurofung)
C8VUQ4	NA	NA	Ceramide very long chain fatty acid hydroxylase (EC 1.-.-.-)
C8VUS6	NA	NA	Acetylserotonin methytransferase-like protein (ASMTL), putative (AFU_orthologue AFUA_1G15580)
C8VUU9	NA	N	Uncharacterized protein
G5EAT6	NA	N	Malic enzyme
G5EAU1	NA	N	SPEE_NEUCR Spermidine synthase (Putrescine aminopropyltransferase) (SPDSY)
G5EAY1	NA	N	Uncharacterized protein
G5EAY9	NA	N	Uncharacterized protein
G5EAZ5	NA	N	Uncharacterized protein
G5EAZ6	NA	N	Uncharacterized protein
G5EB17	NA	N	Uncharacterized protein
G5EB23	NA	NA	Uncharacterized protein
G5EB28	NA	N	GBLP_NEUCR Guanine nucleotide-binding protein beta subunit-like protein (Cross-pathway control WD-repeat protein cpc-2)
G5EB40	NA	Y	Uncharacterized protein
G5EB50	NA	NA	Non-specific serine/threonine protein kinase (EC 2.7.11.1)
G5EB52	NA	Y	Uncharacterized protein
G5EB57	NA	N	Uncharacterized protein
G5EB64	NA	NA	Hist_deacetyl domain-containing protein
G5EB67	NA	N	Uncharacterized protein
G5EB90	NA	N	Uncharacterized protein
O00098	NA	N	Citrate synthase, mitochondrial
O43100	NA	NA	H/ACA ribonucleoprotein complex subunit CBF5 (EC 5.4.99.-) (Centromere-binding factor 5) (H/ACA snoRNP protein CBF5) (Small nucleolar RNP protein CBF5) (rRNA pseudouridine synthase)
O59922	NA	N	cAMP-dependent protein kinase regulatory subunit
O93885	NA	NA	Aspergillopepsin-1 (EC 3.4.23.18) (Aspartic protease pepA) (Aspergillopepsin I) (Aspergillopeptidase A) (Proctase B)
P04828	NA	N	Triosephosphate isomerase
P08157	NA	N	Aldehyde dehydrogenase
P08843	NA	N	Alcohol dehydrogenase 1
P08844	NA	N	Histone H2A
P0C1D2	NA	NA	Mitochondrial intermembrane space import and assembly protein 40 (Mitochondrial import inner membrane translocase TIM40)
P11803	NA	N	Ornithine carbamoyltransferase, mitochondrial
P11977	NA	N	Phosphoglycerate kinase
P16928	NA	N	Acetyl-coenzyme A synthetase
P17489	NA	Y	Laccase-1
P18819	NA	N	NADP-specific glutamate dehydrogenase
P20359	NA	N	Actin, gamma
P20445	NA	N	Glyceraldehyde-3-phosphate dehydrogenase
P20654	NA	N	Serine/threonine-protein phosphatase PP1
P23753	NA	NA	Histone H3
P23754	NA	N	Histone H2B
P28298	NA	N	Isocitrate lyase
P28344	NA	N	Malate synthase, glyoxysomal
P29429	NA	N	Thioredoxin
P33282	NA	N	Uricase
P38091	NA	N	Cytochrome c
P41764	NA	N	Glucose-6-phosphate 1-dehydrogenase
P50125	NA	N	O-acetylhomoserine (thiol)-lyase
P50867	NA	N	Cysteine synthase
P60204	NA	N	Calmodulin
P78619	NA	Y	Catalase B
Q00208	NA	Y	Alkaline protease 1
Q00737	NA	NA	Chromosome segregation protein sudA (DA-box protein sudA)
Q03134	NA	N	Probable formate dehydrogenase
Q12555	NA	N	Sulfate adenylyltransferase
Q5AQB6	NA	N	D-isomer specific 2-hydroxyacid dehydrogenase family protein (AFU_orthologue; AFUA_6G10090)
Q5AQC7	NA	NA	Glycosyltransferase, putative (AFU_orthologue AFUA_8G02020)
Q5AQG5	NA	N	60S ribosomal protein L9, putative (AFU_orthologue AFUA_1G09100)
Q5AQK5	NA	N	2,4-dihydroxyhept-2-ene-1,7-dioic acid aldolase (AFU_orthologue AFUA_1G11530)
Q5AQM8	NA	Y	Ser/Thr protein phosphatase family (AFU_orthologue AFUA_3G04160)
Q5AQN4	NA	NA	SNF7 family protein Fti1/Did2, putative (AFU_orthologue AFUA_3G04060)
Q5AQP2	NA	Y	Uncharacterized protein
Q5AQR9	NA	Y	Uncharacterized protein
Q5AQT2	NA	NA	GMC_OxRdtase_N domain-containing protein
Q5AR07	NA	Y	NlpC/P60-like cell-wall peptidase, putative (AFU_orthologue AFUA_5G13730)
Q5AR45	NA	NA	Isochorismatase-like protein asqB (EC 3.-.-.-) (4'-methoxyviridicatin/aspoquinolone biosynthesis cluster protein asqB) (Aspoquinolone biosynthesis protein B)
Q5AR73	NA	NA	Extracellular guanyl-specific ribonuclease, putative (AFU_orthologue AFUA_4G01200)
Q5AR94	NA	Y	Putative acid phosphatase [Source:UniProtKB/TrEMBLAcc:Q92200]
Q5ARC4	NA	Y	Endonuclease/exonuclease/phosphatase family protein (AFU_orthologue AFUA_3G09210)
Q5ARF6	NA	N	Heat shock protein (Sti1), putative (AFU_orthologue AFUA_7G01860)
Q5ARJ0	NA	NA	Uncharacterized protein
Q5ARK3	NA	NA	Helicase swr1 (EC 3.6.4.12)
Q5ARM6	NA	Y	Uncharacterized protein
Q5ARS9	NA	Y	Uncharacterized protein
Q5ARV3	NA	Y	Uncharacterized protein
Q5ARZ3	NA	NA	Uncharacterized protein
Q5AS60	NA	NA	40S ribosomal protein S1
Q5ASB1	NA	N	Short chain dehydrogenase (Eurofung)
Q5ASI4	NA	NA	Nascent polypeptide-associated complex subunit beta (NAC-beta) (Beta-NAC)
Q5ASK0	NA	Y	Uncharacterized protein
Q5ASM1	NA	NA	Aspartate aminotransferase (EC 2.6.1.1)
Q5ASM3	NA	N	Fumarate hydratase, putative (AFU_orthologue AFUA_6G02470)
Q5ASN8	NA	N	Putative peroxiredoxin pmp20
Q5ASS7	NA	Y	Glutamyl-tRNA(Gln) amidotransferase, subunit A (AFU_orthologue AFUA_7G06800)
Q5AST9	NA	NA	Uncharacterized protein
Q5ASX5	NA	N	Peptidyl-prolyl cis-trans isomerase
Q5AT34	NA	N	Phosphatidylglycerol specific phospholipase, putative (AFU_orthologue AFUA_3G01530)
Q5AT41	NA	N	GNAT family acetyltransferase, putative (AFU_orthologue AFUA_3G03650)
Q5AT47	NA	NA	Uncharacterized protein
Q5AT48	NA	Y	Uncharacterized protein
Q5AT80	NA	Y	Uncharacterized protein
Q5AT90	NA	NA	Uncharacterized protein
Q5ATB9	NA	Y	Allergen Asp F4-like, putative (AFU_orthologue AFUA_3G00710)
Q5ATD5	NA	Y	Aminopeptidase Y, putative (AFU_orthologue AFUA_3G00650)
Q5ATE8	NA	Y	Uncharacterized protein
Q5ATF9	NA	NA	Mannan endo-1,6-alpha-mannosidase (EC 3.2.1.101)
Q5ATJ1	NA	Y	Histidine acid phosphatase, putative (AFU_orthologue AFUA_3G14570)
Q5ATJ8	NA	NA	Uncharacterized protein
Q5ATL5	NA	NA	MFS siderochrome iron transporter MirB (AFU_orthologue AFUA_3G03640)
Q5ATN9	NA	Y	Arylsulfatase, putative (AFU_orthologue AFUA_8G02520)
Q5ATP7	NA	Y	PhiA protein [Source:UniProtKB/TrEMBLAcc:Q8J1V2]
Q5ATQ3	NA	NA	Endopolygalacturonase AN8327 (EC 3.2.1.15) (Pectinase AN8327) (Polygalacturonase AN8327)
Q5ATS7	NA	N	Uncharacterized protein
Q5ATS9	NA	NA	Uncharacterized protein
Q5ATW1	NA	N	HS90_PODAN HEAT SHOCK PROTEIN 90 HOMOLOG (SUPPRESSOR OF VEGETATIVE INCOMPATIBILITY MOD-E)
Q5ATW2	NA	NA	NTF2 and RRM domain protein (AFU_orthologue AFUA_5G04160)
Q5AU12	NA	Y	Thioredoxin reductase, putative (AFU_orthologue AFUA_5G03540)
Q5AU34	NA	NA	Uncharacterized protein
Q5AU54	NA	N	60S ribosomal protein L4, putative (AFU_orthologue AFUA_5G03020)
Q5AU63	NA	Y	Uncharacterized protein
Q5AU85	NA	N	DUF985 domain protein (AFU_orthologue AFUA_5G11860)
Q5AUC8	NA	NA	Aspartic-type endopeptidase, putative (AFU_orthologue AFUA_3G01220)
Q5AUD1	NA	Y	Oxalate decarboxylase, putative (AFU_orthologue AFUA_2G14610)
Q5AUE4	NA	Y	Uncharacterized protein
Q5AUG7	NA	NA	Uncharacterized protein
Q5AUI2	NA	NA	Uncharacterized protein
Q5AUI4	NA	Y	Extracellular lipase, putative (AFU_orthologue AFUA_5G02040)
Q5AUI6	NA	N	A-pheromone processing metallopeptidase Ste23 (AFU_orthologue AFUA_5G02010)
Q5AUJ8	NA	N	NAD dependent epimerase/dehydratase family protein (AFU_orthologue AFUA_5G02240)
Q5AUP6	NA	NA	Uncharacterized protein
Q5AUR8	NA	Y	Neutral protease 2 homolog AN7962
Q5AUR9	NA	Y	Uncharacterized protein
Q5AUW6	NA	N	Uncharacterized protein
Q5AUW8	NA	Y	Uncharacterized protein
Q5AUY0	NA	Y	Uncharacterized protein
Q5AV29	NA	NA	Uncharacterized protein
Q5AV44	NA	Y	Cysteine-rich secreted protein (AFU_orthologue; AFUA_7G01060)
Q5AV86	NA	NA	Uncharacterized protein
Q5AVD8	NA	N	Single-stranded DNA-binding protein
Q5AVF0	NA	N	Probable Xaa-Pro aminopeptidase P
Q5AVH0	NA	N	HAD-superfamily hydrolase (Eurofung)
Q5AVH4	NA	NA	RNA binding protein, putative (AFU_orthologue AFUA_5G08310)
Q5AVI9	NA	Y	Phosphoesterase superfamily protein (AFU_orthologue; AFUA_1G17590)
Q5AVJ0	NA	Y	Predicted protein
Q5AVM1	NA	NA	ATP-dependent RNA helicase dbp5 (EC 3.6.4.13)
Q5AVP8	NA	N	Formaldehyde dehydrogenase (AFU_orthologue; AFUA_2G01040)
Q5AVR1	NA	Y	Antigenic thaumatin domain protein, putative (AFU_orthologue; AFUA_8G01710)
Q5AVR3	NA	NA	Uncharacterized protein
Q5AVT0	NA	N	SE, putative sulfite reductase beta subunit-hemoprotein,ferredoxin oxidoreductase (Eurofung)
Q5AVT6	NA	NA	DUF636 domain protein (AFU_orthologue AFUA_2G15290)
Q5AVU3	NA	NA	Uncharacterized protein
Q5AVV1	NA	NA	26S proteasome regulatory subunit S5A (AFU_orthologue AFUA_2G15070)
Q5AVW3	NA	NA	Hydroperoxide and superoxide-radical responsive glutathione-dependent oxidoreductase (Eurofung)
Q5AVY6	NA	NA	Arsenite resistance protein Ars2, putative (AFU_orthologue AFUA_2G14710)
Q5AVY9	NA	NA	Cutinase 2 (EC 3.1.1.74) (Cutin hydrolase 2)
Q5AVZ4	NA	N	Putative uncharacterized protein
Q5AW46	NA	N	Uncharacterized protein AN7484
Q5AW94	NA	Y	Protein disulfide-isomerase
Q5AWE1	NA	Y	Putative uncharacterized protein
Q5AWI5	NA	NA	Alpha/beta-glucosidase agdC (EC 3.2.1.20) (EC 3.2.1.21)
Q5AWK0	NA	NA	C2H2 finger domain protein, putative (AFU_orthologue AFUA_2G16540)
Q5AWK7	NA	NA	Uncharacterized protein
Q5AWN2	NA	N	Endonuclease/exonuclease/phosphatase family protein (AFU_orthologue; AFUA_2G16830)
Q5AWR8	NA	NA	Uncharacterized protein
Q5AWS1	NA	N	Defective in cullin neddylation protein 1
Q5AWS6	NA	NA	Cell division control protein 48
Q5AWU7	NA	N	Alpha/beta hydrolase, putative (AFU_orthologue; AFUA_7G06650)
Q5AWU9	NA	Y	Hypothetical serine carboxypeptidase (Eurofung)
Q5AWY7	NA	N	D-xylose reductases (Eurofung)
Q5AWZ9	NA	Y	Putative uncharacterized protein
Q5AX11	NA	N	Expressed flavohemoprotein (Eurofung)
Q5AX21	NA	N	Hypothetical tripeptidyl-peptidase (Eurofung)
Q5AX32	NA	NA	Uncharacterized protein
Q5AX34	NA	NA	Sterol 24-C-methyltransferase (EC 2.1.1.41) (Delta(24)-sterol C-methyltransferase)
Q5AX38	NA	Y	Acid phosphatase, putative (AFU_orthologue; AFUA_4G03660)
Q5AX75	NA	NA	Eukaryotic translation initiation factor 3 subunit C (eIF3c) (Eukaryotic translation initiation factor 3 93 kDa subunit homolog) (eIF3 p93) (Translation initiation factor eIF3, p93 subunit homolog)
Q5AX78	NA	Y	Putative uncharacterized protein
Q5AX79	NA	NA	Uncharacterized protein
Q5AX93	NA	Y	Putative uncharacterized protein
Q5AXA5	NA	NA	FAD-binding PCMH-type domain-containing protein
Q5AXD9	NA	Y	Mucin family signaling protein Msb2, putative (AFU_orthologue; AFUA_4G04070)
Q5AXE0	NA	N	Putative uncharacterized protein
Q5AXG9	NA	NA	Copper resistance protein Crd2, putative (AFU_orthologue AFUA_4G04318)
Q5AXH7	NA	N	60S ribosomal protein L13
Q5AXL7	NA	NA	Pyr_redox_2 domain-containing protein
Q5AXM6	NA	Y	Predicted protein
Q5AXQ3	NA	Y	Putative plasma membrane sensor transducer (Eurofung)
Q5AXS4	NA	N	Cell cycle control protein (Cwf8), putative (AFU_orthologue AFUA_5G13510)
Q5AXZ4	NA	NA	Acetyltransferase, CysE/LacA/LpxA/NodL family (AFU_orthologue AFUA_2G08430)
Q5AY41	NA	NA	FSH1 domain-containing protein
Q5AYC2	NA	NA	Acetyltransferase component of pyruvate dehydrogenase complex (EC 2.3.1.12)
Q5AYF4	NA	NA	Transformer-SR ribonucleoprotein, putative (AFU_orthologue AFUA_7G05260)
Q5AYH5	NA	NA	Short-chain dehydrogenase/reductase family protein, putative (AFU_orthologue AFUA_6G03520)
Q5AYK0	NA	N	Nascent polypeptide-associated complex subunit alpha
Q5AYK1	NA	N	Ribosomal protein L14 (AFU_orthologue AFUA_6G03830)
Q5AYK9	NA	Y	Uncharacterized protein
Q5AYR7	NA	N	Elongation factor 1-gamma, putative (Eurofung)
Q5AYT3	NA	N	Proteasome subunit alpha type
Q5AYU5	NA	Y	Uncharacterized protein
Q5AZ04	NA	Y	Uncharacterized protein
Q5AZ07	NA	Y	Predicted protein
Q5AZ38	NA	Y	Amino acid transporter (Eurofung)
Q5AZ42	NA	Y	Probable dipeptidyl peptidase 4
Q5AZ54	NA	NA	Peptidase_M43 domain-containing protein
Q5AZ98	NA	Y	Uncharacterized protein
Q5AZA9	NA	NA	Uncharacterized protein
Q5AZC4	NA	NA	Uncharacterized protein
Q5AZE3	NA	N	Uncharacterized protein
Q5AZF0	NA	N	EF2_NEUCR Elongation factor 2 (EF-2) (Colonial temperature-sensitive 3)
Q5AZK7	NA	Y	Allergenic cerato-platanin Asp F13 (AFU_orthologue AFUA_2G12630)
Q5AZP6	NA	N	Siderophore biosynthesis acetylase AceI, putative (AFU_orthologue AFUA_3G03400)
Q5AZR3	NA	NA	F-box and WD repeat-containing protein (AFU_orthologue AFUA_2G12060)
Q5AZS1	NA	NA	Adenylosuccinate lyase (ASL) (EC 4.3.2.2) (Adenylosuccinase)
Q5AZT0	NA	NA	Pre-rRNA processing protein Rrp12, putative (AFU_orthologue AFUA_2G11810)
Q5AZU0	NA	NA	Mob1 family protein (AFU_orthologue AFUA_2G11710)
Q5AZU5	NA	N	Uncharacterized protein
Q5AZU9	NA	NA	60S ribosomal protein L44 P (Broad)
Q5AZV1	NA	NA	Ubiquitin-like domain-containing protein
Q5B041	NA	N	Heat shock protein 60
Q5B063	NA	NA	Eukaryotic translation initiation factor 5, putative (AFU_orthologue AFUA_2G08990)
Q5B082	NA	N	Aspartate transaminase (Eurofung)
Q5B093	NA	N	Glucose-6-phosphate isomerase
Q5B0B5	NA	NA	Ndt80 homologue ndtA (Eurofung)
Q5B0C0	NA	N	Heat shock 70 kDa protein
Q5B0C6	NA	N	Actin cytoskeleton protein (VIP1), putative (AFU_orthologue AFUA_2G10030)
Q5B0D4	NA	Y	60S acidic ribosomal protein P2/allergen Asp F 8 (AFU_orthologue AFUA_2G10100)
Q5B0E9	NA	NA	SH3 domain protein (AFU_orthologue AFUA_2G10320)
Q5B0F5	NA	N	Mannitol-1-phosphate 5-dehydrogenase
Q5B0F9	NA	NA	NADH-ubiquinone oxidoreductase 299 kDa subunit, putative (AFU_orthologue AFUA_2G10600)
Q5B0H0	NA	N	40S ribosomal protein S14 (Broad)
Q5B0H3	NA	NA	Branched-chain-amino-acid aminotransferase (EC 2.6.1.42)
Q5B0I2	NA	NA	Uncharacterized protein
Q5B0J2	NA	NA	CIA30 domain-containing protein
Q5B0J3	NA	Y	Uncharacterized protein
Q5B0J4	NA	NA	TIL domain-containing protein
Q5B0M3	NA	N	Uncharacterized protein
Q5B0M6	NA	N	Acyl CoA binding protein family (AFU_orthologue AFUA_2G11060)
Q5B0N5	NA	NA	Rab GDP dissociation inhibitor
Q5B0Q1	NA	Y	Phosphatidylglycerol/phosphatidylinositol transfer protein
Q5B0W1	NA	NA	SRP receptor beta subunit (Srp102), putative (AFU_orthologue AFUA_2G07600)
Q5B0W8	NA	N	Leukotriene A-4 hydrolase homolog
Q5B0Y7	NA	N	Proteasome subunit alpha type
Q5B118	NA	Y	CFEM domain protein, putative (AFU_orthologue AFUA_6G06690)
Q5B131	NA	Y	Probable carboxypeptidase AN5749
Q5B135	NA	N	Enolase
Q5B136	NA	NA	Eukaryotic translation initiation factor 3 subunit J (eIF3j) (Eukaryotic translation initiation factor 3 30 kDa subunit) (eIF-3 30 kDa)
Q5B161	NA	N	60S acidic ribosomal protein P1 (AFU_orthologue AFUA_1G06830)
Q5B166	NA	NA	Leucine Rich Repeat domain protein (AFU_orthologue AFUA_1G06762)
Q5B176	NA	N	Acyl carrier protein
Q5B1C0	NA	Y	Putative plasma membrane sensor transducer (Eurofung)
Q5B1C2	NA	N	Gamma-glutamyltranspeptidase (AFU_orthologue AFUA_4G13580)
Q5B1C8	NA	NA	Uncharacterized protein
Q5B1D7	NA	NA	SNF2 family helicase/ATPase, putative (AFU_orthologue AFUA_4G13460)
Q5B1G1	NA	N	ADAM family of metalloprotease ADM-B (AFU_orthologue AFUA_4G11150)
Q5B1G4	NA	N	Kynurenine aminotransferase, putative (AFU_orthologue AFUA_4G11190)
Q5B1H0	NA	N	L-aminoadipate-semialdehyde dehydrogenase
Q5B1H9	NA	N	Saccharopine dehydrogenase (NADP+, L-glutamate-forming) (Eurofung)
Q5B1I3	NA	N	Ubiquinol-cytochrome c reductase complex 17 kd protein (AFU_orthologue AFUA_4G11390)
Q5B1K0	NA	NA	Uncharacterized protein
Q5B1P6	NA	NA	Hypothetical D-isomer specific 2-hydroxyacid dehydrogenase (Eurofung)
Q5B1X1	NA	NA	Uncharacterized protein
Q5B1X6	NA	NA	Class V chitinase ChiB1 (AFU_orthologue AFUA_8G01410)
Q5B1X9	NA	N	Ubiquitin-like protein DskB, putative (AFU_orthologue AFUA_6G13420)
Q5B1Y4	NA	NA	Uncharacterized protein
Q5B200	NA	NA	Uncharacterized protein
Q5B232	NA	NA	Extracellular dioxygenase, putative (AFU_orthologue AFUA_3G14630)
Q5B277	NA	Y	Uncharacterized protein
Q5B2B9	NA	Y	Tyrosinase, putative (AFU_orthologue AFUA_3G01070)
Q5B2K8	NA	N	40S ribosomal protein S11 (Broad)
Q5B2N6	NA	N	ABC transporter (Eurofung)
Q5B2R6	NA	NA	30S ribosomal subunit S4, putative (AFU_orthologue AFUA_1G06980)
Q5B2R7	NA	NA	Uncharacterized protein
Q5B2R8	NA	N	Pyruvate dehydrogenase E1 component subunit alpha
Q5B2S6	NA	NA	Uncharacterized protein
Q5B2T1	NA	NA	Uncharacterized protein
Q5B2T9	NA	NA	Uncharacterized protein
Q5B2V1	NA	N	Heat shock 70 kDa protein
Q5B2V2	NA	NA	Histone H2A.Z-specific chaperone chz1
Q5B2V5	NA	Y	Uncharacterized protein
Q5B2V8	NA	N	Adenylate kinase
Q5B312	NA	N	Uncharacterized protein
Q5B324	NA	NA	Uncharacterized protein
Q5B392	NA	NA	AMPK1_CBM domain-containing protein
Q5B3F3	NA	NA	Mitochondrial F1F0 ATP synthase subunit Atp14, putative (AFU_orthologue AFUA_3G10630)
Q5B3H2	NA	N	Clustered mitochondria protein homolog
Q5B3H9	NA	Y	Glutaminase, putative (AFU_orthologue AFUA_3G10910)
Q5B3I1	NA	NA	Microbody (Peroxisome) biogenesis protein peroxin 19 (Eurofung)
Q5B3K6	NA	N	Ribonuclease T2-like
Q5B3M8	NA	NA	Exo-beta-1,3-glucanase, putative (AFU_orthologue AFUA_3G07520)
Q5B3N5	NA	Y	GPI anchored protein, putative (AFU_orthologue AFUA_5G09960)
Q5B3S3	NA	N	Uncharacterized protein
Q5B3T7	NA	N	Aspartate-semialdehyde dehydrogenase (Eurofung)
Q5B3Z1	NA	NA	SAICAR_synt domain-containing protein
Q5B456	NA	NA	ER membrane protein Wsc4, putative (AFU_orthologue AFUA_5G09020)
Q5B477	NA	N	Uncharacterized protein
Q5B493	NA	NA	PA and RING finger domain protein (AFU_orthologue AFUA_2G02470)
Q5B4B4	NA	NA	Heat shock protein (Eurofung)
Q5B4C1	NA	NA	NACHT and TPR domain protein (AFU_orthologue AFUA_7G06670)
Q5B4E7	NA	N	Peptidyl-prolyl cis-trans isomerase D
Q5B4F5	NA	Y	Uncharacterized protein
Q5B4H2	NA	NA	ABC-transporter-regulating transcription factor
Q5B4H3	NA	NA	Mitochondrial inner membrane AAA protease Yta12, putative (AFU_orthologue AFUA_2G02680)
Q5B4I0	NA	NA	Aspartyl-tRNA synthetase Dps1, putative (AFU_orthologue AFUA_2G02590)
Q5B4K2	NA	NA	Protein-ER retention receptor, putative (AFU_orthologue AFUA_2G02980)
Q5B4M9	NA	N	1433_TRIHA 14-3-3 PROTEIN HOMOLOG (TH1433)
Q5B4P0	NA	NA	Mitochondrial import inner membrane translocase subunit tim50
Q5B4Q0	NA	NA	Uncharacterized protein
Q5B4Q5	NA	NA	60S ribosomal protein L11 (Broad)
Q5B4R3	NA	Y	Peptidyl-prolyl cis-trans isomerase B
Q5B4R8	NA	N	Pyruvate carboxylase
Q5B4S8	NA	NA	60S ribosomal protein L36
Q5B4U6	NA	NA	37S ribosomal protein S25, mitochondrial
Q5B4W6	NA	N	Diphosphomevalonate decarboxylase (AFU_orthologue AFUA_4G07130)
Q5B4Z1	NA	Y	GPI-anchored cell wall organization protein Ecm33 (AFU_orthologue AFUA_4G06820)
Q5B4Z9	NA	Y	GPI anchored cell wall protein, putative (AFU_orthologue AFUA_4G06700)
Q5B501	NA	Y	Allergen Asp F7 (AFU_orthologue AFUA_4G06670)
Q5B508	NA	NA	Endopolygalacturonase B (EC 3.2.1.15) (Pectinase B) (Polygalacturonase B)
Q5B551	NA	NA	Progesterone binding protein, putative (AFU_orthologue AFUA_4G06240)
Q5B5C0	NA	Y	Uncharacterized protein
Q5B5C2	NA	NA	Uridylate kinase (UK) (EC 2.7.4.14) (ATP:UMP phosphotransferase) (Deoxycytidylate kinase) (CK) (dCMP kinase) (Uridine monophosphate kinase) (UMP kinase) (UMPK)
Q5B5E4	NA	NA	AAA domain-containing protein
Q5B5J3	NA	NA	TBP associated factor (Mot1), putative (AFU_orthologue AFUA_1G05830)
Q5B5K2	NA	N	UPF0160 domain protein MYG1, putative (AFU_orthologue AFUA_1G08980)
Q5B5N1	NA	NA	Uncharacterized protein
Q5B5U3	NA	N	Uncharacterized protein
Q5B5X5	NA	Y	Acid phosphatase PHOa (AFU_orthologue AFUA_1G03570)
Q5B5Y9	NA	Y	Predicted protein
Q5B5Z2	NA	NA	Mitochondrial translation initiation factor IF-2, putative (AFU_orthologue AFUA_1G03970)
Q5B5Z6	NA	NA	Transcription factor HapC (Eurofung)
Q5B612	NA	N	Glutamate carboxypeptidase, putative (AFU_orthologue AFUA_1G03740)
Q5B615	NA	NA	Eukaryotic translation initiation factor 5A (eIF-5A)
Q5B630	NA	N	Polyadenylate-binding protein, cytoplasmic and nuclear
Q5B639	NA	NA	Glucuronyl hydrolase, putative (AFU_orthologue AFUA_7G05090)
Q5B648	NA	N	Uncharacterized protein
Q5B671	NA	NA	Neutral protease 2 (EC 3.4.24.39) (Deuterolysin)
Q5B6H7	NA	N	Mitochondrial presequence protease
Q5B6L2	NA	NA	Uncharacterized protein
Q5B6M6	NA	Y	Allergen Asp F4 (AFU_orthologue AFUA_2G03830)
Q5B6N6	NA	NA	Small nucleolar ribonucleoprotein complex subunit, putative (AFU_orthologue AFUA_2G03930)
Q5B6P0	NA	NA	Putative alpha 1,3 glucanase, GH71 family (Eurofung)
Q5B6S4	NA	N	Proteasome subunit beta type
Q5B6W8	NA	N	Dienelactone hydrolase family protein (AFU_orthologue AFUA_6G12740)
Q5B6X8	NA	NA	Leucyl-tRNA synthetase (AFU_orthologue AFUA_6G12630)
Q5B706	NA	N	Hypothetical PH domain protein (Eurofung)
Q5B708	NA	NA	Putative GPI-anchored protein (Eurofung)
Q5B710	NA	NA	Uncharacterized protein
Q5B789	NA	N	Methylmalonate-semialdehyde dehydrogenase, putative (AFU_orthologue AFUA_4G12870)
Q5B7C9	NA	NA	Uncharacterized protein
Q5B7G6	NA	NA	Uncharacterized protein
Q5B7J9	NA	N	Uncharacterized protein
Q5B7S7	NA	Y	Uncharacterized protein
Q5B7V3	NA	NA	Aspergillopepsin, putaitve (AFU_orthologue AFUA_7G01200)
Q5B7V5	NA	NA	DnaJ domain protein (AFU_orthologue AFUA_7G01230)
Q5B820	NA	NA	Extracellular conserved serine-rich protein (AFU_orthologue AFUA_3G00880)
Q5B831	NA	N	Glutathione S-transferase, putative (AFU_orthologue AFUA_2G00590)
Q5B884	NA	N	Predicted protein
Q5B8B8	NA	Y	Acid phosphatase, putative (AFU_orthologue AFUA_4G01070)
Q5B8B9	NA	Y	NPP1 domain protein, putative (AFU_orthologue AFUA_5G00600)
Q5B8E6	NA	N	Aldose 1-epimerase, putative (AFU_orthologue AFUA_3G13240)
Q5B8F8	NA	N	40S ribosomal protein S0
Q5B8G3	NA	NA	Nucleolar protein 58
Q5B8G6	NA	NA	Uncharacterized protein
Q5B8I9	NA	Y	Putative GPI-anchored protein (Eurofung)
Q5B8K9	NA	NA	Conserved glutamic acid-rich protein (AFU_orthologue AFUA_3G12790)
Q5B8L8	NA	N	Uncharacterized protein
Q5B8M6	NA	N	Allantoicase, expressed, purine use (Eurofung)
Q5B8Q6	NA	NA	Camp independent regulatory protein (AFU_orthologue AFUA_3G09640)
Q5B8S1	NA	N	Uncharacterized protein
Q5B8S7	NA	NA	Putative transglycosidase, GH16 family (Eurofung)
Q5B8U9	NA	N	Threonine synthase (Eurofung)
Q5B8W0	NA	NA	Tripeptidyl peptidase SED3 (AFU_orthologue AFUA_3G08930)
Q5B8W3	NA	N	Epoxide hydrolase, putative (AFU_orthologue AFUA_3G08960)
Q5B8Z7	NA	NA	Morphogenesis protein (Msb1), putative (AFU_orthologue AFUA_3G08500)
Q5B912	NA	N	Inorganic pyrophosphatase
Q5B926	NA	Y	Extracellular serine-rich protein, putative (AFU_orthologue AFUA_3G07870)
Q5B934	NA	NA	Probable dipeptidyl-aminopeptidase B (DPAP B) (EC 3.4.14.5)
Q5B941	NA	NA	MRS7 family protein (AFU_orthologue AFUA_3G08230)
Q5B943	NA	NA	Uncharacterized protein
Q5B950	NA	N	Fumarylacetoacetate hydrolase family protein (AFU_orthologue AFUA_3G08140)
Q5B977	NA	Y	Vacuolar aspartyl protease (Proteinase A) (Eurofung)
Q5B9A5	NA	N	Uncharacterized protein
Q5B9D6	NA	NA	Uncharacterized protein
Q5B9J0	NA	Y	Predicted protein
Q5B9K5	NA	NA	Eukaryotic translation initiation factor 2A (eIF-2A)
Q5BA47	NA	NA	Glyceraldehyde-3-phosphate dehydrogenase (Eurofung)
Q5BA48	NA	Y	Uncharacterized protein
Q5BA56	NA	NA	FAD-binding PCMH-type domain-containing protein
Q5BA61	NA	NA	Pectin lyase B (PLB) (EC 4.2.2.10)
Q5BA75	NA	NA	Carboxypeptidase (EC 3.4.16.-)
Q5BAD7	NA	Y	Extracellular phytase, putative (AFU_orthologue AFUA_3G14030)
Q5BAF9	NA	NA	Hva1_TUDOR domain-containing protein
Q5BAH1	NA	NA	Conserved leucine-rich repeat protein (AFU_orthologue AFUA_6G10390)
Q5BAJ0	NA	N	Ribose 5-phosphate isomerase A (AFU_orthologue AFUA_6G10610)
Q5BAJ8	NA	N	Chaperonin, putative (AFU_orthologue AFUA_6G10700)
Q5BAP7	NA	N	Uncharacterized protein
Q5BAR4	NA	Y	Serine protease similarity, trypsin family (Eurofung)
Q5BAS0	NA	Y	Acid phosphatase, putative (AFU_orthologue AFUA_7G00800)
Q5BAU2	NA	Y	Uncharacterized protein
Q5BAU4	NA	NA	Uncharacterized protein
Q5BAW1	NA	Y	Uncharacterized protein
Q5BB08	NA	N	Adenosine kinase, putative (AFU_orthologue AFUA_5G06390)
Q5BB49	NA	NA	SAP domain protein (AFU_orthologue AFUA_5G07240)
Q5BB55	NA	N	Nucleoside-diphosphate-sugar epimerase, putative (AFU_orthologue AFUA_5G07170)
Q5BB66	NA	NA	WD repeat protein (AFU_orthologue AFUA_5G07060)
Q5BB70	NA	NA	ABC transporter (Eurofung)
Q5BB86	NA	NA	Uncharacterized protein
Q5BB93	NA	NA	Uncharacterized protein
Q5BB95	NA	N	Endodeoxyribonuclease (Eurofung)
Q5BBC3	NA	NA	Extracellular aspartic endopeptidase, putative (AFU_orthologue AFUA_2G15950)
Q5BBD0	NA	NA	Prolyl-tRNA synthetase (AFU_orthologue AFUA_2G16010)
Q5BBI8	NA	N	Putative prolyl aminopeptidase (EC 3.4.11.5) [Source:UniProtKB/TrEMBLAcc:Q96VT1]
Q5BBJ4	NA	NA	Nuclear pore complex protein An-Nup159 (Eurofung)
Q5BBL1	NA	N	Cytochrome b5, putative (AFU_orthologue AFUA_2G04710)
Q5BBL8	NA	Y	GR78_NEUCR 78 kDa GLUCOSE-REGULATED PROTEIN HOMOLOG (GRP 78) (IMMUNOGLOBULIN HEAVY CHAIN BINDING PROTEIN HOMOLOG) (BIP)
Q5BBP8	NA	NA	Polyketide synthase, putative (JCVI)
Q5BBT7	NA	N	Aspartate aminotransferase
Q5BBW6	NA	NA	40S ribosomal protein S6
Q5BBY3	NA	N	Metallo-beta-lactamase family protein (AFU_orthologue AFUA_5G12770)
Q5BBY6	NA	NA	Zinc knuckle domain protein (AFU_orthologue AFUA_4G13280)
Q5BBY9	NA	NA	Uncharacterized protein
Q5BC75	NA	Y	Uncharacterized protein
Q5BC93	NA	NA	Hydrophobin
Q5BCA3	NA	NA	GPI anchored protein, putative (AFU_orthologue AFUA_4G09600)
Q5BCB7	NA	Y	Predicted protein
Q5BCC3	NA	Y	Short-chain dehydrogenase/reductase, putative (AFU_orthologue AFUA_3G02100)
Q5BCC5	NA	N	Carbonic anhydrase
Q5BCD1	NA	Y	Secretory lipase, putative (AFU_orthologue AFUA_7G00110)
Q5BCF8	NA	Y	Probable feruloyl esterase B
Q5BCG5	NA	NA	Uncharacterized protein
Q5BCH3	NA	N	Proteasome subunit alpha type
Q5BCK7	NA	Y	Extracellular guanyl-specific ribonuclease RntA (AFU_orthologue AFUA_4G03230)
Q5BCN0	NA	NA	26S proteasome regulatory subunit RPN2
Q5BCQ5	NA	Y	Lysophospholipase Plb1 (AFU_orthologue AFUA_4G08720)
Q5BCQ6	NA	NA	BRCT domain-containing protein
Q5BCU1	NA	N	Thioredoxin, putative (AFU_orthologue AFUA_4G09090)
Q5BCU2	NA	N	Uncharacterized protein
Q5BCZ2	NA	NA	HSP70 family protein (AFU_orthologue AFUA_3G13740)
Q5BDB4	NA	NA	PWWP domain protein (AFU_orthologue AFUA_8G04570)
Q5BDD1	NA	Y	GPI anchored protein, putative (AFU_orthologue AFUA_8G04370)
Q5BDF4	NA	Y	Hypothetical serine carboxypeptidase (Eurofung)
Q5BDJ0	NA	NA	Iron/copper transporter Atx1, putative (AFU_orthologue AFUA_1G08880)
Q5BDK0	NA	NA	Methionyl-tRNA synthetase (AFU_orthologue AFUA_1G09010)
Q5BDK2	NA	N	Uncharacterized protein
Q5BDL1	NA	NA	Uncharacterized protein
Q5BDL6	NA	N	DUF1000 domain protein (AFU_orthologue AFUA_1G09230)
Q5BDP2	NA	NA	GPI anchored serine-threonine rich protein (AFU_orthologue AFUA_1G09510)
Q5BDQ2	NA	NA	N-acetyltransferase complex ARD1 subunit, putative (AFU_orthologue AFUA_1G09600)
Q5BDQ6	NA	NA	Polarisome component BudA (Eurofung)
Q5BDU2	NA	NA	La domain family (AFU_orthologue AFUA_1G09770)
Q5BDU8	NA	N	Glutamine-rich cytoplasmic protein (Eurofung)
Q5BDW7	NA	N	Adenosylhomocysteinase
Q5BDX2	NA	N	Uncharacterized protein
Q5BE08	NA	N	S-adenosylmethionine synthase
Q5BE12	NA	Y	GPI anchored protein, putative (AFU_orthologue AFUA_1G10590)
Q5BE46	NA	N	Uncharacterized protein
Q5BE68	NA	N	Eukaryotic translation elongation factor 1 subunit Eef1-beta, putative (AFU_orthologue AFUA_1G11190)
Q5BE79	NA	N	Carboxy-cis,cis-muconate cyclase, putative (AFU_orthologue AFUA_6G11580)
Q5BE81	NA	NA	Uncharacterized protein
Q5BE99	NA	Y	Cytosolic Cu/Zn superoxide dismutase, putative (AFU_orthologue AFUA_1G11640)
Q5BEB4	NA	NA	Uncharacterized protein
Q5BEH2	NA	Y	SCP-like extracellular protein, putative (AFU_orthologue AFUA_1G12350)
Q5BEI3	NA	N	Heat shock protein (Eurofung)
Q5BER3	NA	N	Rnt2 [Source:UniProtKB/TrEMBLAcc:P79033]
Q5BEU0	NA	NA	Uncharacterized protein
Q5BEW3	NA	NA	RNA splicing factor (Pad-1), putative (AFU_orthologue AFUA_1G15810)
Q5BEW8	NA	N	3-isopropylmalate dehydrogenase
Q5BEX9	NA	Y	Laccase (EC 1.10.3.2) [Source:UniProtKB/TrEMBLAcc:Q96VT5]
Q5BF02	NA	NA	Uncharacterized protein
Q5BF10	NA	N	Mitochondrial phosphate carrier protein (Mir1), putative (AFU_orthologue AFUA_1G15140)
Q5BF20	NA	N	Uncharacterized protein
Q5BF39	NA	N	Predicted protein
Q5BF48	NA	NA	Probable Xaa-Pro aminopeptidase AN0832 (EC 3.4.11.9) (Aminoacylproline aminopeptidase) (Prolidase)
Q5BFA4	NA	N	60S ribosomal protein L17 (AFU_orthologue AFUA_1G14410)
Q5BFC7	NA	NA	Nuclear segregation protein (Bfr1), putative (AFU_orthologue AFUA_1G14120)
Q5BFE4	NA	Y	Conserved fungal protein (AFU_orthologue AFUA_1G14230)
Q5BFF3	NA	NA	U4/U6 small nuclear ribonucleoprotein, putative (AFU_orthologue AFUA_1G13890)
Q5BFG8	NA	NA	Beta-glucosidase B (EC 3.2.1.21) (Beta-D-glucoside glucohydrolase B) (Cellobiase B) (Gentiobiase B)
Q5BFI9	NA	NA	Uncharacterized protein
Q5BFL4	NA	NA	6-hexanolactone hydrolase, putative (AFU_orthologue AFUA_1G13270)
Q5BFN9	NA	N	Translationally-controlled tumor protein homolog
Q5BFS8	AA11	NA	Extracellular protein, putative (AFU_orthologue AFUA_6G10930)
Q5BFW0	NA	NA	Ribosomal protein L26 (AFU_orthologue AFUA_6G11260)
Q5BFX3	NA	N	F-box and WD domain protein (AFU_orthologue AFUA_6G11400)
Q5BFY8	NA	N	Uncharacterized protein
Q5BFY9	NA	NA	Glyco_18 domain-containing protein
Q5BG37	NA	Y	Uncharacterized protein
Q5BG38	NA	NA	Uncharacterized protein
Q5BG65	NA	NA	40S ribosomal protein S8
Q5BG73	NA	NA	Uncharacterized protein
Q5BG91	NA	NA	Nitrogen permease regulator Npr2, putative (AFU_orthologue AFUA_1G04580)
Q5BGC8	NA	Y	Uncharacterized protein
Q5BGD5	NA	Y	Inorganic pyrophosphatase (Eurofung)
Q5BGD8	NA	Y	Endonuclease/exonuclease/phosphatase family protein (AFU_orthologue AFUA_1G01540)
Q5BGN0	NA	NA	Asparaginase, aspartic hydroxamate res. (Eurofung)
Q5BGQ9	NA	NA	Deoxyuridine 5'-triphosphate nucleotidohydrolase (dUTPase) (EC 3.6.1.23) (dUTP pyrophosphatase)
Q5BGR2	NA	NA	Protein mesA
Q5BGU0	NA	N	Transaldolase
Q5BGU9	NA	Y	Uncharacterized protein
Q5BGV6	NA	N	Dipeptidase
Q5BGX3	NA	Y	Uncharacterized protein
Q5BGY7	NA	N	Thiamin pyrophosphokinase-related protein (AFU_orthologue AFUA_5G11110)
Q5BH17	NA	NA	Rho-gdp dissociation inhibitor (AFU_orthologue AFUA_5G11380)
Q5BH49	NA	Y	Secretory pathway protein Ssp120, putative (AFU_orthologue AFUA_5G11640)
Q5BH96	NA	N	Ran-specific GTPase-activating protein 1, putative (AFU_orthologue AFUA_5G12180)
Q5BHA5	NA	NA	Protein disulfide-isomerase (Eurofung)
Q5BHB7	NA	NA	Integral membrane protein (Ptm1), putative (AFU_orthologue AFUA_5G12390)
Q5BHC3	NA	NA	Tyrosine--tRNA ligase (EC 6.1.1.1) (Tyrosyl-tRNA synthetase)
Q5BHD0	NA	N	Iso-orotate decarboxylase (Eurofung)
Q5BAA4	NA	N	Acetohydroxyacid reductoisomerase (Eurofung)
Q6KBA8	NA	N	FK506-binding protein 1A
Q8TFN0	NA	N	Nucleoside diphosphate kinase
Q96UL8	NA	N	Phosphoenolpyruvate carboxykinase [ATP]
Q96V52	NA	N	Glutamine synthetase
Q96VC4	NA	Y	Carboxypeptidase Y homolog A
Q96VN3	NA	NA	Nuclear transport factor 2 (NTF-2)
Q96WX8	NA	N	Probable Xaa-Pro aminopeptidase pepP
Q9HEY7	NA	N	Superoxide dismutase [Cu-Zn]
Q9P8I0	NA	N	Delta-1-pyrroline-5-carboxylate dehydrogenase, mitochondrial
Q9P8K9	NA	N	Woronin body major protein
Q9P931	NA	N	Phosphoglucomutase
Q9TEM3	NA	N	2-methylcitrate synthase, mitochondrial
Q9UW83	NA	N	Pyridoxine biosynthesis protein pyroA
Q5BBM0	GH93	Y	Exo-arabinanase (Eurofung)
C8VGN1	GH92	Y	Alpha-1,2-mannosidase, putative subfamily (AFU_orthologue AFUA_6G13760)
C8VSU5	GH92	Y	Alpha-1,2-mannosidase family protein, putative (AFU_orthologue AFUA_1G10790)
Q5BAV5	GH92	Y	Alpha-1,2-mannosidase family protein (AFU_orthologue AFUA_5G10520)
C8VT57	GH81	Y	Putative endo beta 1,3 glucanase, GH81 family (Eurofung)
Q5BGD7	GH76	Y	Putative endo mannanase, GH76 family (Eurofung)
Q5AS50	GH74;GH74	Y	Vacuolar protein sorting/targeting protein 10
C8VSK8	GH72	Y	Putative 1,3-beta-transglucosylase, GH72 family (Eurofung)
Q5AVM3	GH72	Y	1,3-beta-glucanosyltransferase Gel1 (AFU_orthologue; AFUA_2G01170)
C8VKQ6	GH71;CBM24	Y	Putative alpha 1,3 glucanase, GH71 family (Eurofung)
G5EB58	GH71	Y	Alpha-1,3-glucanaseMutanasePutative uncharacterized protein ;; [Source:UniProtKB/TrEMBL;Acc:Q96VT3]
P78617	GH65	Y	Acid trehalase
Q5AUX2	GH62	Y	Alpha-L-arabinofuranosidase axhA-2
C8VQV2	GH55	Y	Exo-beta-1,3-glucanase, putative (AFU_orthologue AFUA_6G11980)
Q5B3Q5	GH55	Y	Uncharacterized protein
Q5BDV3	GH51	N	Alpha-L-arabinofuranosidase C
Q5B5X8	GH5	Y	Probable glucan 1,3-beta-glucosidase A
Q5B6Q3	GH5	Y	Glucan endo-1,6-beta-glucosidase B
Q5BF93	GH47	Y	Mannosyl-oligosaccharide alpha-1,2-mannosidase 1B
C8VCT5	GH43;CBM6	Y	Putative uncharacterized protein (Fragment)
C8VKG9	GH43	Y	Xylosidase/arabinosidase, putative (AFU_orthologue AFUA_2G04480)
Q5ATA3	GH43	N	Xylosidase : arabinofuranosidase (AFU_orthologue AFUA_2G13190)
Q5AUM3	GH43	Y	Arabinan endo-1,5-alpha-L-arabinosidase C
C8VJ45	GH38	N	Alpha-mannosidase [Source:UniProtKB/TrEMBLAcc:O13344]
Q5B368	GH32	N	Exoinulinase InuD (AFU_orthologue AFUA_5G00480)
G5EB03	GH31	Y	Uncharacterized protein
G5EB11	GH31	Y	Uncharacterized protein
Q5BET9	GH31	Y	Alpha-1,4-glucosidase (Eurofung)
Q5AWD4	GH3	Y	Probable beta-glucosidase M
Q5B5S8	GH3	Y	Probable beta-glucosidase A
Q5B6C6	GH3	Y	Probable beta-glucosidase F
Q5B7X0	GH3	Y	Glycosyl hydrolase, putative (AFU_orthologue AFUA_4G13770)
Q5B9F2	GH3	Y	Probable beta-glucosidase L
Q5ASG9	GH28	Y	Exopolygalacturonase X-1
Q873X6	GH28	Y	Probable exopolygalacturonase B
Q5AVQ6	GH27	Y	Probable alpha-galactosidase B
Q5ARW1	GH25	Y	Uncharacterized protein
Q5AZ10	GH25	Y	Uncharacterized protein
Q5AZ75	GH25	Y	Secreted glycosyl hydrolase, putative (AFU_orthologue AFUA_4G14420)
G5EB27	GH20	Y	Beta-hexosaminidase
Q5BAK6	GH20	Y	Beta-N-hexosaminidase, putative (AFU_orthologue AFUA_2G00640)
Q5BAN5	GH2	Y	Hydrolase, putative (AFU_orthologue AFUA_2G14520)
Q5BCI8	GH2	N	Beta-mannosidase A
C8VAA5	GH18	Y	Class V chitinase, putative (AFU_orthologue AFUA_3G07160)
G5EAZ3	GH18	N	Endochitinase B
Q5BGV9	GH18	N	Uncharacterized protein
C8VT39	GH17	Y	Putative beta-transglucosylase. Family GH17. A fumigatus Bgt1-like (Eurofung)
Q5AUT0	GH17	Y	Probable glucan endo-1,3-beta-glucosidase eglC
Q5B430	GH17	N	Glucan endo-1,3-beta-glucosidase btgC
Q5BD29	GH17	Y	Probable beta-glucosidase btgE
C8V664	GH16	Y	Putative transglycosidase, GH16 family (Eurofung)
C8VUN8	GH16	Y	Extracellular cell wall glucanase Crf1/allergen Asp F9 (AFU_orthologue AFUA_1G16190)
Q5AY11	GH16	Y	Uncharacterized protein
Q5AYL0	GH16	Y	Endo-1,3(4)-beta-glucanase, putative (AFU_orthologue AFUA_6G14540)
Q5B4L5	GH16	Y	Putative transglycosidase, GH16 family (Eurofung)
Q5BAP5	GH16	Y	Endo-1,3(4)-beta-glucanase xgeA
Q5BGT5	GH16	Y	Endo-1,3(4)-beta-glucanase, putative (AFU_orthologue AFUA_1G05290)
C8VLL3	GH15;CBM20	Y	Glucoamylase
Q5AWC8	GH15;CBM20	N	Glucoamylase
Q5AYD3	GH132	Y	SUN domain protein (Eurofung)
Q5BFF4	GH132	Y	SUN domain protein (Adg3), putative (AFU_orthologue AFUA_1G13940)
G5EAT0	GH13;CBM20	Y	Uncharacterized protein
G5EB45	GH13	Y	Alpha-amylase
Q5B7U2	GH13	Y	Alpha-amylase
Q5B6A5	GH128	Y	Uncharacterized protein
Q5AWM3	GH125	Y	DUF1237 domain protein (AFU_orthologue; AFUA_2G16720)
P55332	GH11	Y	Endo-1,4-beta-xylanase A
C8V5X6	GH105	N	Cell wall glycosyl hydrolase YteR, putative (AFU_orthologue AFUA_2G14630)
Q5AQP7	GH105	Y	Unsaturated rhamnogalacturonan hydrolase (Eurofung)
Q5AR97	GH1	Y	Beta-1,4-glucosidase (Eurofung)
Q5B3M0	CE8	Y	Pectin methyl esterase (Eurofung)
Q5B7U0	CE8	Y	Pectinesterase A
Q5B2C1	CE5	Y	Probable cutinase 1
Q5AQQ0	CE4	Y	Uncharacterized protein
Q5BC78	CE4	Y	Uncharacterized protein
Q5BCD8	CE16	Y	GDSL Lipase/Acylhydrolase family protein (AFU_orthologue AFUA_4G14700)
Q5AS22	CE14	Y	Uncharacterized protein
C8VS61	CE10	Y	Uncharacterized protein
Q5ARF0	CE10	Y	Cholinesterase, putative (AFU_orthologue AFUA_7G01710)
Q5AW09	CE10	Y	Carboxylesterase, putative (AFU_orthologue; AFUA_3G09230)
Q5AWC3	CE10	Y	Carboxylesterase, putative (AFU_orthologue; AFUA_5G13710)
Q5B0I6	CE10	Y	Uncharacterized protein
Q5BA58	CE10	Y	Probable dipeptidyl-peptidase 5
Q5BDE7	CE10	Y	Triacylglycerol lipase, putative (AFU_orthologue AFUA_8G04210)
Q5ASE8	CE1	N	Esterase, putative (AFU_orthologue AFUA_5G09860)
Q5AUP3	CE1	Y	Polyhydroxybutyrate depolymerase, putative (AFU_orthologue AFUA_4G03560)
Q5B037	CE1	Y	Acetylxylan esterase A
Q5B2G3	CE1	Y	Feruloyl esterase C
Q5B620	CBM66	N	Uncharacterized protein
Q5AW19	CBM43;GH72	Y	Putative 1,3-beta-transglucosylase, GH72 family (Eurofung)
O74288	CBM42;GH54	Y	Alpha-L-arabinofuranosidase B
Q5B1W7	CBM20;AA13	Y	Uncharacterized protein

## Sheet: 2. (-)AnAA13A+B
UniProt	logFC	AveExpr	t	P.Value	adj.P.Val	B	CAZy	Secreted	Name
C8VR28	13.1715	14.5675	4.14147	0.0014658	0.0135769	-1.31267	NA	N	Short chain dehydrogenase/reductase family (AFU_orthologue AFUA_5G12480)
Q5AUW6	13.0728	18.4759	6.42136	3.85159e-05	0.00508965	2.40604	NA	N	Uncharacterized protein
G5EB23	13.0405	17.1239	2.9702	0.0120833	0.0488118	-3.42772	NA	NA	Uncharacterized protein
C8VTZ0	12.8856	16.7173	5.44809	0.000166719	0.00552576	0.906347	NA	N	Ras GTPase similar to RAB11B (Eurofung)
C8VNK6	12.872	14.2091	4.64483	0.000617407	0.00825908	-0.432431	NA	N	Possible apospory-associated protein c (AFU_orthologue AFUA_4G08880)
Q5B4I0	12.6539	14.0048	3.59238	0.00389076	0.0237661	-2.29911	NA	NA	Aspartyl-tRNA synthetase Dps1, putative (AFU_orthologue AFUA_2G02590)
Q5BEJ5	12.572	13.7121	4.2852	0.00114142	0.0122553	-1.05852	AA7	Y	FAD binding domain protein (JCVI)
Q5AVV1	12.5274	12.9035	4.93092	0.000383348	0.00654546	0.0543723	NA	NA	26S proteasome regulatory subunit S5A (AFU_orthologue AFUA_2G15070)
Q5ASB1	12.1873	14.3798	3.94396	0.00207509	0.015825	-1.66502	NA	N	Short chain dehydrogenase (Eurofung)
Q5BGV6	12.0821	16.5018	5.19991	0.00024744	0.005735	0.502155	NA	N	Dipeptidase
Q5ATJ8	12.0249	14.0034	5.01323	0.000334925	0.00621133	0.192448	NA	NA	Uncharacterized protein
Q5AVP8	11.9766	15.6181	5.90312	8.26725e-05	0.00545857	1.62453	NA	N	Formaldehyde dehydrogenase (AFU_orthologue; AFUA_2G01040)
Q5AVZ4	11.8805	13.412	41.6164	5.37723e-14	4.38782e-11	19.2591	NA	N	Putative uncharacterized protein
P11803	11.427	18.6196	5.34767	0.000195396	0.00552576	0.743853	NA	N	Ornithine carbamoyltransferase, mitochondrial
Q5ARF6	11.1407	16.3531	2.49592	0.0287197	0.0894475	-4.27045	NA	N	Heat shock protein (Sti1), putative (AFU_orthologue AFUA_7G01860)
Q5B2R8	11.1133	12.5707	3.70757	0.0031626	0.020407	-2.09059	NA	N	Pyruvate dehydrogenase E1 component subunit alpha
Q5BDV3	10.9611	14.4368	4.08607	0.0016152	0.0135769	-1.41115	GH51	N	Alpha-L-arabinofuranosidase C
C8VUU9	10.8704	13.0044	3.75521	0.00290385	0.0193587	-2.00454	NA	N	Uncharacterized protein
P38091	10.6467	13.8475	3.45543	0.00498432	0.0272967	-2.54762	NA	N	Cytochrome c
C8VF57	10.2981	17.2962	5.76965	0.000101253	0.00545857	1.41697	NA	N	Dienelactone hydrolase family protein (AFU_orthologue AFUA_1G07130)
Q5BEI3	9.97774	12.8076	3.18984	0.00808435	0.0370609	-3.03011	NA	N	Heat shock protein (Eurofung)
Q5B630	9.81945	13.4214	2.68274	0.0204441	0.0697849	-3.94223	NA	N	Polyadenylate-binding protein, cytoplasmic and nuclear
P28298	9.64949	15.6656	3.42534	0.00526397	0.0280745	-2.60227	NA	N	Isocitrate lyase
Q5AYC2	9.57925	15.7042	3.92823	0.00213373	0.0158284	-1.69322	NA	NA	Acetyltransferase component of pyruvate dehydrogenase complex (EC 2.3.1.12)
Q5ATC7	9.55167	17.4601	4.43619	0.000880071	0.0107185	-0.793851	PL3	Y	Pectate lyase H
Q5BCN0	9.47736	12.3306	2.84888	0.015089	0.0578059	-3.64595	NA	NA	26S proteasome regulatory subunit RPN2
Q5B8I9	9.40977	15.6154	2.7567	0.0178605	0.0636426	-3.81076	NA	Y	Putative GPI-anchored protein (Eurofung)
C8VQF6	9.40874	15.3169	5.28269	0.000216696	0.00552576	0.637939	NA	NA	Endoplasmic reticulum transmembrane protein
Q5BFY8	9.34294	11.6712	4.19324	0.00133913	0.0134905	-1.22088	NA	N	Uncharacterized protein
G5EB90	9.30528	10.978	3.5302	0.00435307	0.0246674	-2.41186	NA	N	Uncharacterized protein
C8V785	9.28069	14.461	2.80682	0.0162962	0.0601707	-3.72127	NA	NA	Class III chitinase, putative (AFU_orthologue AFUA_5G03530)
C8V223	9.2695	18.0117	3.14989	0.00869677	0.0392076	-3.1026	NA	NA	6-phosphogluconate dehydrogenase family protein (AFU_orthologue AFUA_2G11600)
Q5BGD5	9.2607	14.1616	2.60563	0.0235297	0.0768008	-4.07843	NA	Y	Inorganic pyrophosphatase (Eurofung)
Q5AW94	9.21107	17.7312	3.61079	0.00376369	0.0232664	-2.26573	NA	Y	Protein disulfide-isomerase
Q5AX11	9.20149	16.5218	2.92418	0.0131456	0.052072	-3.51064	NA	N	Expressed flavohemoprotein (Eurofung)
Q5AYF4	9.17421	12.9444	2.26731	0.0433437	0.117114	-4.66218	NA	NA	Transformer-SR ribonucleoprotein, putative (AFU_orthologue AFUA_7G05260)
Q5AW09	9.0666	10.4178	4.08239	0.00162568	0.0135769	-1.41771	CE10	Y	Carboxylesterase, putative (AFU_orthologue; AFUA_3G09230)
Q5B0Q1	8.97464	14.9838	2.38435	0.0351344	0.101666	-4.46319	NA	Y	Phosphatidylglycerol/phosphatidylinositol transfer protein
Q5BFE4	8.96428	11.6855	2.74595	0.018215	0.0640667	-3.82992	NA	Y	Conserved fungal protein (AFU_orthologue AFUA_1G14230)
Q5B4C1	8.91041	11.1324	3.09938	0.00953841	0.0423008	-3.19415	NA	NA	NACHT and TPR domain protein (AFU_orthologue AFUA_7G06670)
C8VCU4	8.67851	21.2247	3.74796	0.00294176	0.0193587	-2.01763	NA	NA	Uncharacterized protein
Q5BD29	8.60311	12.1897	3.40997	0.00541297	0.0284967	-2.6302	GH17	Y	Probable beta-glucosidase btgE
C8VEJ5	8.58488	11.7459	3.09208	0.00966666	0.0423202	-3.20737	NA	N	DMATS type aromatic prenyltransferase, putative (JCVI)
C8VD04	8.54723	16.8648	1.95818	0.0746836	0.178192	-5.16765	NA	Y	NADPH-dependent FMN reductase Lot6, putative (AFU_orthologue; AFUA_7G06600)
Q5B4L5	8.53152	21.0724	3.50992	0.00451573	0.0254127	-2.44867	GH16	Y	Putative transglycosidase, GH16 family (Eurofung)
Q5AWS1	8.37331	17.1996	4.40653	0.000925989	0.0108442	-0.845651	NA	N	Defective in cullin neddylation protein 1
Q5B176	8.13332	12.4525	3.24662	0.00728807	0.0349827	-2.927	NA	N	Acyl carrier protein
C8VPT2	8.11482	17.8114	4.05458	0.00170707	0.0138939	-1.46726	NA	NA	Acyltransferase easC (EC 2.3.1.-) (Emericellamide biosynthesis protein B)
Q5AX32	8.10671	10.8346	3.04292	0.0105769	0.0447188	-3.29636	NA	NA	Uncharacterized protein
Q5BC93	8.09746	12.3529	2.35085	0.0373176	0.1063	-4.52052	NA	NA	Hydrophobin
Q5BCC3	8.03477	16.454	2.11179	0.0571153	0.14656	-4.92052	NA	Y	Short-chain dehydrogenase/reductase, putative (AFU_orthologue AFUA_3G02100)
Q5AQN4	8.00255	12.267	2.3092	0.0402135	0.111438	-4.59137	NA	NA	SNF7 family protein Fti1/Did2, putative (AFU_orthologue AFUA_3G04060)
Q5AYK0	7.98287	16.0624	1.64764	0.126213	0.257273	-5.63668	NA	N	Nascent polypeptide-associated complex subunit alpha
C8VDG7	7.96543	12.9645	2.31102	0.0400827	0.111438	-4.58828	NA	N	Polyubiquitin binding protein (Doa1/Ufd3), putative (AFU_orthologue; AFUA_5G08370)
P29429	7.86307	15.9876	1.97099	0.0730454	0.175309	-5.14738	NA	N	Thioredoxin
C8VNG1	7.85059	18.5681	3.50475	0.00455826	0.0254763	-2.45807	NA	N	FAD dependent oxidoreductase, putative (AFU_orthologue AFUA_7G05070)
Q5BCC5	7.82228	17.1136	2.82539	0.0157518	0.0589608	-3.68803	NA	N	Carbonic anhydrase
Q5AWR8	7.76306	17.8446	3.4825	0.00474565	0.0261652	-2.49846	NA	NA	Uncharacterized protein
Q5B8C4	7.71426	13.5122	2.98212	0.0118224	0.0484777	-3.40622	AA3	N	Uncharacterized protein
Q5B1D7	7.71353	12.4922	2.05086	0.0635628	0.156227	-5.01959	NA	NA	SNF2 family helicase/ATPase, putative (AFU_orthologue AFUA_4G13460)
C8VRK6	7.66494	18.3618	3.2563	0.00716052	0.0347797	-2.90942	NA	N	Pyruvate dehydrogenase E1 component, beta subunit (Eurofung)
Q5BH49	7.6094	13.5234	1.78564	0.10029	0.221179	-5.43385	NA	Y	Secretory pathway protein Ssp120, putative (AFU_orthologue AFUA_5G11640)
Q5B4H3	7.53307	14.7918	1.67153	0.121338	0.250172	-5.60226	NA	NA	Mitochondrial inner membrane AAA protease Yta12, putative (AFU_orthologue AFUA_2G02680)
C8V4B4	7.49744	17.5178	2.42241	0.032804	0.0991411	-4.39775	NA	N	Elongation factor 1-alpha
Q5AXA5	7.47657	18.0501	3.53653	0.00430355	0.0246674	-2.40038	NA	NA	FAD-binding PCMH-type domain-containing protein
C8VM55	7.45686	13.5777	2.29831	0.0410063	0.112548	-4.60984	NA	NA	AAA family ATPase, putative (AFU_orthologue AFUA_8G04270)
P50125	7.45495	16.6379	2.04618	0.0640847	0.157036	-5.02714	NA	N	O-acetylhomoserine (thiol)-lyase
Q5BE99	7.34169	18.9907	2.33885	0.0381306	0.107298	-4.54097	NA	Y	Cytosolic Cu/Zn superoxide dismutase, putative (AFU_orthologue AFUA_1G11640)
Q5BC75	7.15423	16.4463	2.66734	0.0210267	0.0700318	-3.96951	NA	Y	Uncharacterized protein
Q5B0C0	7.00857	17.9361	2.99194	0.0116116	0.0480969	-3.38848	NA	N	Heat shock 70 kDa protein
Q5B0F5	7.00351	15.0294	2.08099	0.0602937	0.152258	-4.97076	NA	N	Mannitol-1-phosphate 5-dehydrogenase
Q5B0H0	6.94212	16.1825	1.79889	0.0980706	0.21843	-5.41387	NA	N	40S ribosomal protein S14 (Broad)
Q5BA58	6.9231	14.4782	1.98364	0.0714611	0.172012	-5.1273	CE10	Y	Probable dipeptidyl-peptidase 5
Q96VN3	6.89138	13.1065	1.75019	0.106448	0.23059	-5.48686	NA	NA	Nuclear transport factor 2 (NTF-2)
Q5AYH5	6.79307	15.3962	1.9683	0.0733863	0.175611	-5.15163	NA	NA	Short-chain dehydrogenase/reductase family protein, putative (AFU_orthologue AFUA_6G03520)
C8VTP0	6.65005	13.1857	1.42726	0.179854	0.326659	-5.93889	NA	NA	Mitochondrial hypoxia responsive domain protein (AFU_orthologue AFUA_1G12250)
Q5BB08	6.64768	15.297	1.94461	0.0764557	0.180312	-5.18905	NA	N	Adenosine kinase, putative (AFU_orthologue AFUA_5G06390)
Q5B5Z2	6.53545	13.6933	1.61315	0.133555	0.264907	-5.68582	NA	NA	Mitochondrial translation initiation factor IF-2, putative (AFU_orthologue AFUA_1G03970)
C8V7U8	6.33382	12.3874	1.67403	0.120837	0.250172	-5.59863	NA	N	Phosphoglucomutase, putative (AFU_orthologue AFUA_2G02120)
C8VUG6	6.2851	19.3819	2.89725	0.0138101	0.0541782	-3.55909	NA	N	Acid phosphatase, putative (AFU_orthologue AFUA_1G16480)
Q5B392	6.25859	16.9989	2.53366	0.0268193	0.0844962	-4.20465	NA	NA	AMPK1_CBM domain-containing protein
Q5B082	6.2571	19.8918	2.89387	0.013896	0.0541808	-3.56518	NA	N	Aspartate transaminase (Eurofung)
Q5AT80	6.23318	18.8524	2.05445	0.0631646	0.155717	-5.01379	NA	Y	Uncharacterized protein
Q5BDU8	6.16462	14.4251	1.37825	0.194117	0.329093	-6.00206	NA	N	Glutamine-rich cytoplasmic protein (Eurofung)
Q5AX75	6.14325	14.9682	3.06967	0.0100713	0.0430271	-3.24795	NA	NA	Eukaryotic translation initiation factor 3 subunit C (eIF3c) (Eukaryotic translation initiation factor 3 93 kDa subunit homolog) (eIF3 p93) (Translation initiation factor eIF3, p93 subunit homolog)
Q5B5E4	6.12511	15.0702	1.27334	0.227813	0.374789	-6.13188	NA	NA	AAA domain-containing protein
O93885	6.11193	15.0852	2.38612	0.0350228	0.101666	-4.46016	NA	NA	Aspergillopepsin-1 (EC 3.4.23.18) (Aspartic protease pepA) (Aspergillopepsin I) (Aspergillopeptidase A) (Proctase B)
Q5BE79	6.09419	16.6114	2.06931	0.0615414	0.15397	-4.98972	NA	N	Carboxy-cis,cis-muconate cyclase, putative (AFU_orthologue AFUA_6G11580)
Q5BE88	6.05707	19.6486	1.79523	0.0986796	0.218811	-5.4194	AA7	Y	Isoamyl alcohol oxidase, putative (AFU_orthologue AFUA_7G00940)
Q5B1C2	6.05256	19.1687	3.16723	0.00842539	0.0384085	-3.07114	NA	N	Gamma-glutamyltranspeptidase (AFU_orthologue AFUA_4G13580)
C8V742	6.04815	14.996	1.69243	0.117212	0.244616	-5.57191	NA	N	Septin [Source:UniProtKB/TrEMBLAcc:Q9C1M2]
Q5B8K9	5.99509	13.5695	1.55799	0.146074	0.282797	-5.76304	NA	NA	Conserved glutamic acid-rich protein (AFU_orthologue AFUA_3G12790)
C8VS85	5.93718	16.7406	2.03076	0.065835	0.160842	-5.05198	NA	NA	GPI anchored protein, putative (AFU_orthologue AFUA_1G09650)
C8VG03	5.91648	10.3138	1.90586	0.0817315	0.190155	-5.24973	NA	N	Co-chaperone (Eurofung)
C8VD89	5.90991	15.9228	2.53849	0.0265852	0.0844962	-4.19622	NA	N	Hypothetical glycine cleavage system P protein (Eurofung)
Q5B3S3	5.89745	9.57265	2.40339	0.0339497	0.0996508	-4.43051	NA	N	Uncharacterized protein
C8VQJ9	5.88693	17.1206	1.61945	0.132185	0.263081	-5.67689	NA	NA	26S proteasome regulatory subunit RPN1
Q5AXG9	5.84272	10.3307	1.8256	0.093734	0.21129	-5.37337	NA	NA	Copper resistance protein Crd2, putative (AFU_orthologue AFUA_4G04318)
Q5B508	5.81291	17.798	2.16826	0.0516948	0.133914	-4.8276	NA	NA	Endopolygalacturonase B (EC 3.2.1.15) (Pectinase B) (Polygalacturonase B)
C8VQ61	5.8092	9.54912	2.40768	0.0336879	0.0996508	-4.42313	NA	N	Uncharacterized protein
Q5BCD1	5.78994	22.9605	5.08454	0.00029818	0.00579322	0.311307	NA	Y	Secretory lipase, putative (AFU_orthologue AFUA_7G00110)
Q5AWS6	5.76445	10.299	1.82685	0.093535	0.21129	-5.37146	NA	NA	Cell division control protein 48
Q5BH96	5.7536	19.0509	2.68722	0.0202775	0.0697849	-3.93428	NA	N	Ran-specific GTPase-activating protein 1, putative (AFU_orthologue AFUA_5G12180)
Q6KBA8	5.75264	12.5821	1.6466	0.12643	0.257273	-5.63817	NA	N	FK506-binding protein 1A
C8VKG9	5.72191	21.1801	2.26373	0.0436217	0.117476	-4.66821	GH43	Y	Xylosidase/arabinosidase, putative (AFU_orthologue AFUA_2G04480)
Q5B8S7	5.69443	11.0797	2.08025	0.0603723	0.152258	-4.97197	NA	NA	Putative transglycosidase, GH16 family (Eurofung)
Q5AW19	5.6835	22.8023	4.68301	0.000578981	0.00800761	-0.366848	CBM43;GH72	Y	Putative 1,3-beta-transglucosylase, GH72 family (Eurofung)
Q5BG73	5.66491	9.51064	2.40769	0.0336872	0.0996508	-4.42311	NA	NA	Uncharacterized protein
Q5B1P6	5.64279	11.4587	1.80705	0.096728	0.216247	-5.40154	NA	NA	Hypothetical D-isomer specific 2-hydroxyacid dehydrogenase (Eurofung)
C8VIY5	5.63113	15.1944	1.24114	0.239056	0.388584	-6.17018	NA	N	Glycine-rich RNA-binding protein, putative (AFU_orthologue AFUA_3G08580)
Q5B5C2	5.6286	12.1548	1.66594	0.122463	0.251081	-5.61034	NA	NA	Uridylate kinase (UK) (EC 2.7.4.14) (ATP:UMP phosphotransferase) (Deoxycytidylate kinase) (CK) (dCMP kinase) (Uridine monophosphate kinase) (UMP kinase) (UMPK)
Q5AUD1	5.61141	11.6697	1.49141	0.162528	0.303486	-5.8539	NA	Y	Oxalate decarboxylase, putative (AFU_orthologue AFUA_2G14610)
Q5AUY0	5.59303	11.1448	1.94956	0.075804	0.179293	-5.18124	NA	Y	Uncharacterized protein
Q5B501	5.59042	21.4935	3.08441	0.00980326	0.0423202	-3.22126	NA	Y	Allergen Asp F7 (AFU_orthologue AFUA_4G06670)
Q5B8U9	5.54853	18.986	2.68213	0.0204667	0.0697849	-3.9433	NA	N	Threonine synthase (Eurofung)
Q5B1H0	5.53975	11.6364	1.55724	0.14625	0.282797	-5.76408	NA	N	L-aminoadipate-semialdehyde dehydrogenase
Q5B4K2	5.53749	11.4539	1.74481	0.107413	0.231875	-5.49486	NA	NA	Protein-ER retention receptor, putative (AFU_orthologue AFUA_2G02980)
C8VN52	5.53708	11.2098	1.55074	0.147792	0.28443	-5.77306	NA	NA	UV excision repair protein RAD23
C8V4E8	5.50425	16.4941	1.52507	0.154021	0.291932	-5.8083	NA	N	Thioredoxin reductase
Q5BDQ6	5.50149	11.4758	1.53748	0.150981	0.288362	-5.7913	NA	NA	Polarisome component BudA (Eurofung)
Q5BE46	5.44893	9.45305	2.40638	0.0337668	0.0996508	-4.42536	NA	N	Uncharacterized protein
C8V9L5	5.40024	11.3753	1.71226	0.113411	0.239749	-5.54289	NA	NA	Uncharacterized protein
Q5BA75	5.33393	11.4257	1.53753	0.150971	0.288362	-5.79125	NA	NA	Carboxypeptidase (EC 3.4.16.-)
Q5B8W3	5.32886	10.0368	1.95439	0.0751744	0.17884	-5.17363	NA	N	Epoxide hydrolase, putative (AFU_orthologue AFUA_3G08960)
Q5BDX2	5.31662	9.41776	2.40618	0.033779	0.0996508	-4.4257	NA	N	Uncharacterized protein
Q5BF02	5.2989	10.6861	1.64261	0.127262	0.258322	-5.64389	NA	NA	Uncharacterized protein
C8VCM2	5.26386	23.6841	5.09897	0.000291271	0.00579322	0.335289	NA	N	Cyanate hydratase
Q5BFF4	5.23751	18.9853	1.69738	0.116253	0.243237	-5.56469	GH132	Y	SUN domain protein (Adg3), putative (AFU_orthologue AFUA_1G13940)
Q5B831	5.19402	10.0335	1.91055	0.0810745	0.189571	-5.24241	NA	N	Glutathione S-transferase, putative (AFU_orthologue AFUA_2G00590)
C8VLW6	5.17456	10.7834	1.68817	0.118041	0.245718	-5.57811	NA	NA	KH domain RNA binding protein (AFU_orthologue AFUA_2G04940)
C8VPW7	5.16729	12.7822	1.67119	0.121407	0.250172	-5.60276	NA	NA	HEME_HALOPEROXIDASE domain-containing protein
Q5B8Z7	5.13636	10.1279	1.73559	0.109082	0.234239	-5.50852	NA	NA	Morphogenesis protein (Msb1), putative (AFU_orthologue AFUA_3G08500)
C8VIZ6	5.11722	16.3968	1.37763	0.194305	0.329093	-6.00286	NA	NA	Uncharacterized protein
Q5B615	5.08323	20.6934	1.61224	0.133752	0.264907	-5.6871	NA	NA	Eukaryotic translation initiation factor 5A (eIF-5A)
Q5B6H7	5.06492	9.93283	1.94983	0.0757688	0.179293	-5.18081	NA	N	Mitochondrial presequence protease
C8VIP3	5.03161	19.0976	1.63408	0.129056	0.259362	-5.65607	NA	NA	Secreted thaumatin-like protein cetA (Conidial-enriched transcript protein A)
C8V8U6	4.99771	12.9736	1.25331	0.234755	0.383121	-6.15579	NA	N	Uncharacterized protein
C8V9Y5	4.98363	12.0861	1.43951	0.176431	0.324983	-5.92287	NA	N	Methylisocitrate lyase, mitochondrial
C8VJZ3	4.97703	17.3001	1.52437	0.154194	0.291932	-5.80925	NA	N	Uroporphyrinogen decarboxylase
C8V1L4	4.97179	10.6324	1.98498	0.0712948	0.172012	-5.12517	NA	N	Uncharacterized protein
Q5AQB6	4.94654	10.6362	1.55123	0.147675	0.28443	-5.77238	NA	N	D-isomer specific 2-hydroxyacid dehydrogenase family protein (AFU_orthologue; AFUA_6G10090)
C8V6S7	4.94387	17.724	1.60157	0.136103	0.268833	-5.70218	NA	N	Peptidyl-prolyl cis-trans isomerase
P78619	4.93982	23.5856	4.70098	0.000561778	0.00796666	-0.336056	NA	Y	Catalase B
Q5B6S4	4.91172	10.679	1.50934	0.157947	0.296286	-5.82969	NA	N	Proteasome subunit beta type
Q5B0J2	4.87748	18.3747	2.79447	0.0166686	0.0608104	-3.74335	NA	NA	CIA30 domain-containing protein
Q5B1X9	4.79229	11.9198	1.58149	0.14062	0.275171	-5.73035	NA	N	Ubiquitin-like protein DskB, putative (AFU_orthologue AFUA_6G13420)
Q5AWY7	4.77266	21.3998	3.78075	0.00277418	0.0188644	-1.95846	NA	N	D-xylose reductases (Eurofung)
Q5BBY9	4.74311	15.9027	1.14313	0.276018	0.439046	-6.28208	NA	NA	Uncharacterized protein
C8VFJ6	4.70888	23.6028	2.45925	0.0306915	0.0934487	-4.33411	NA	N	14-3-3 protein (Eurofung)
Q5BER3	4.67939	23.9439	3.91135	0.00219856	0.0160181	-1.7235	NA	N	Rnt2 [Source:UniProtKB/TrEMBLAcc:P79033]
Q5BBJ4	4.56822	18.1855	2.38185	0.0352931	0.101764	-4.46748	NA	NA	Nuclear pore complex protein An-Nup159 (Eurofung)
Q5B6A5	4.53694	14.0936	1.18153	0.26104	0.416032	-6.2391	GH128	Y	Uncharacterized protein
Q5AVN4	4.47952	24.1703	5.51619	0.000149825	0.00552576	1.01574	PL1	Y	Pectate lyase A
C8VML3	4.4584	9.18891	2.40447	0.0338835	0.0996508	-4.42865	NA	NA	RNP domain protein (AFU_orthologue AFUA_5G07120) (Fragment)
P20359	4.41706	18.8521	2.08147	0.0602431	0.152258	-4.96999	NA	N	Actin, gamma
Q5B3F3	4.3987	11.8122	1.37217	0.195951	0.330364	-6.00979	NA	NA	Mitochondrial F1F0 ATP synthase subunit Atp14, putative (AFU_orthologue AFUA_3G10630)
Q5AVQ6	4.33881	21.9023	3.96769	0.00198974	0.0155463	-1.6225	GH27	Y	Probable alpha-galactosidase B
C8V3D8	4.25861	18.1313	1.06495	0.308553	0.480543	-6.36606	NA	NA	40S ribosomal protein S16 (Broad)
Q5AVT0	4.22354	18.1895	2.1731	0.0512531	0.133914	-4.81958	NA	N	SE, putative sulfite reductase beta subunit-hemoprotein,ferredoxin oxidoreductase (Eurofung)
Q9P931	4.21651	19.573	3.16152	0.0085138	0.0385959	-3.0815	NA	N	Phosphoglucomutase
G5EB27	4.20616	20.1218	4.34325	0.00103249	0.0115412	-0.956473	GH20	Y	Beta-hexosaminidase
Q5ATB9	4.18487	19.719	1.79787	0.0982401	0.21843	-5.41541	NA	Y	Allergen Asp F4-like, putative (AFU_orthologue AFUA_3G00710)
Q5B1Z0	4.17823	15.2797	1.72242	0.111508	0.236954	-5.52796	AA2	N	Putative heme-binding peroxidase
Q5AU55	4.10966	21.7819	2.75404	0.0179477	0.0636753	-3.81551	AA11	Y	Uncharacterized protein
C8VLZ3	4.0868	22.72	3.41945	0.00532056	0.0281921	-2.61297	NA	Y	Uncharacterized protein
Q5AVM3	4.07307	26.6033	4.22363	0.00127013	0.0131193	-1.16713	GH72	Y	1,3-beta-glucanosyltransferase Gel1 (AFU_orthologue; AFUA_2G01170)
C8VIN1	3.95794	19.7725	5.34256	0.000196988	0.00552576	0.735546	NA	N	Endothelin-converting enzyme (AFU_orthologue AFUA_3G12420)
C8VNU1	3.92475	16.5358	1.40104	0.18737	0.326659	-5.97288	NA	N	Putative 1-Cys peroxiredoxin (Eurofung)
Q5B789	3.91469	20.1512	5.4993	0.00015384	0.00552576	0.98866	NA	N	Methylmalonate-semialdehyde dehydrogenase, putative (AFU_orthologue AFUA_4G12870)
Q5BBT7	3.89491	24.2283	5.46088	0.000163399	0.00552576	0.926941	NA	N	Aspartate aminotransferase
Q5AXE0	3.8439	22.0577	4.39781	0.000939951	0.0108442	-0.86089	NA	N	Putative uncharacterized protein
C8V971	3.78563	21.0663	3.53234	0.00433632	0.0246674	-2.408	NA	N	Dipeptidyl peptidase, putative (AFU_orthologue AFUA_4G06140)
Q5BHD0	3.76337	19.6439	5.06445	0.00030808	0.00584636	0.277896	NA	N	Iso-orotate decarboxylase (Eurofung)
C8VN64	3.71494	13.607	1.07285	0.305139	0.477915	-6.3578	NA	N	ATP synthase subunit beta
Q5B0J4	3.71489	18.2433	1.22807	0.243746	0.393342	-6.18552	NA	NA	TIL domain-containing protein
Q5AZ38	3.69892	27.1384	5.21328	0.000242178	0.005735	0.524152	NA	Y	Amino acid transporter (Eurofung)
Q96UL8	3.6981	21.1492	3.78608	0.00274791	0.0188428	-1.94885	NA	N	Phosphoenolpyruvate carboxykinase [ATP]
Q9P8K9	3.68974	22.4494	3.19842	0.00795859	0.036901	-3.01453	NA	N	Woronin body major protein
Q5B8G6	3.65096	16.5827	1.39924	0.187896	0.326659	-5.9752	NA	NA	Uncharacterized protein
P18819	3.65001	27.2538	5.1032	0.000289281	0.00579322	0.342303	NA	N	NADP-specific glutamate dehydrogenase
Q5B7J9	3.6306	19.6589	3.09359	0.00964003	0.0423202	-3.20464	NA	N	Uncharacterized protein
Q5BBY3	3.62297	12.7179	1.0572	0.311932	0.482556	-6.37413	NA	N	Metallo-beta-lactamase family protein (AFU_orthologue AFUA_5G12770)
Q5ATE8	3.58914	17.9935	1.32548	0.210514	0.350571	-6.06831	NA	Y	Uncharacterized protein
Q5B135	3.57143	21.8272	3.00463	0.011345	0.0472322	-3.36557	NA	N	Enolase
Q5B8A1	3.56624	24.9071	4.60629	0.000658898	0.00853429	-0.498793	AA3	Y	Uncharacterized protein
Q5B950	3.56292	13.4034	0.929108	0.371755	0.550549	-6.5002	NA	N	Fumarylacetoacetate hydrolase family protein (AFU_orthologue AFUA_3G08140)
Q5ASI4	3.54955	18.9457	1.02872	0.324576	0.496912	-6.40334	NA	NA	Nascent polypeptide-associated complex subunit beta (NAC-beta) (Beta-NAC)
Q5AUG7	3.54309	11.6888	0.873553	0.400077	0.571738	-6.55053	NA	NA	Uncharacterized protein
Q5BAU4	3.49844	23.0984	4.96759	0.000360922	0.00640244	0.116004	NA	NA	Uncharacterized protein
C8VMQ7	3.49406	18.6355	3.28757	0.00676363	0.0332477	-2.85262	NA	N	ATP synthase subunit alpha
Q5BGU0	3.47247	20.7071	5.69392	0.00011372	0.00545857	1.29807	NA	N	Transaldolase
Q5AZE3	3.45957	19.4844	3.34469	0.00609524	0.0305136	-2.74883	NA	N	Uncharacterized protein
Q5BE08	3.45605	22.468	4.1275	0.00150207	0.0135769	-1.33747	NA	N	S-adenosylmethionine synthase
Q5B5C0	3.45282	21.7436	2.63779	0.0221906	0.0736079	-4.02173	NA	Y	Uncharacterized protein
Q8TFN0	3.44951	23.3567	3.11945	0.00919448	0.0409983	-3.15777	NA	N	Nucleoside diphosphate kinase
Q5B4H2	3.40062	23.8782	3.56472	0.00408984	0.0243136	-2.34924	NA	NA	ABC-transporter-regulating transcription factor
C8V5Y8	3.36398	19.3855	1.42407	0.180754	0.326659	-5.94305	NA	NA	CDH-cyt domain-containing protein
Q5AVR1	3.35743	22.2102	5.31128	0.000207039	0.00552576	0.684604	NA	Y	Antigenic thaumatin domain protein, putative (AFU_orthologue; AFUA_8G01710)
C8VUL7	3.34134	23.6011	2.80003	0.0165001	0.0606489	-3.73342	NA	NA	Uncharacterized protein
Q5B2T1	3.3347	16.7966	0.952081	0.360465	0.542038	-6.4786	NA	NA	Uncharacterized protein
Q5B8S1	3.32227	26.91	4.00472	0.0018638	0.0149104	-1.55627	NA	N	Uncharacterized protein
Q5BFN9	3.32072	12.5846	0.877058	0.398247	0.571125	-6.54744	NA	N	Translationally-controlled tumor protein homolog
G5EB58	3.31777	13.2127	0.839592	0.418098	0.588097	-6.57996	GH71	Y	Alpha-1,3-glucanaseMutanasePutative uncharacterized protein ;; [Source:UniProtKB/TrEMBL;Acc:Q96VT3]
C8VIR5	3.31143	20.777	4.5359	0.000742392	0.00932707	-0.620474	NA	N	Serine hydroxymethyltransferase
C8VQ09	3.24523	15.7349	1.18174	0.260958	0.416032	-6.23886	NA	Y	Autophagy-related protein Atg27 (Eurofung)
Q5ASX5	3.21459	21.0727	2.67418	0.0207659	0.0697849	-3.95739	NA	N	Peptidyl-prolyl cis-trans isomerase
P41764	3.1939	19.6801	4.11732	0.00152909	0.0135769	-1.35557	NA	N	Glucose-6-phosphate 1-dehydrogenase
Q5B926	3.18725	25.9926	5.82332	9.32975e-05	0.00545857	1.50075	NA	Y	Extracellular serine-rich protein, putative (AFU_orthologue AFUA_3G07870)
Q5AWU9	3.18669	24.7903	5.62261	0.000126956	0.00552576	1.18533	NA	Y	Hypothetical serine carboxypeptidase (Eurofung)
Q5B648	3.17189	21.2168	7.34263	1.08153e-05	0.00294175	3.70168	NA	N	Uncharacterized protein
Q5AR94	3.16286	19.0752	5.38675	0.000183661	0.00552576	0.80726	NA	Y	Putative acid phosphatase [Source:UniProtKB/TrEMBLAcc:Q92200]
Q5BFA4	3.14867	12.8647	0.951063	0.36096	0.542038	-6.47957	NA	N	60S ribosomal protein L17 (AFU_orthologue AFUA_1G14410)
C8VEZ2	3.1417	23.71	4.25985	0.00119268	0.0126393	-1.10318	NA	N	Coproporphyrinogen III oxidase, putative (AFU_orthologue AFUA_1G07480)
C8V8J7	3.12873	25.6607	3.14245	0.00881588	0.0395262	-3.11609	NA	N	Cobalamin-independent methionine synthase (EC 2.1.1.14) [Source:UniProtKB/TrEMBLAcc:Q9P444]
Q5B277	3.11528	24.982	4.14883	0.00144707	0.0135769	-1.2996	NA	Y	Uncharacterized protein
G5EAU1	3.11126	23.0424	4.52647	0.000754395	0.00932707	-0.636826	NA	N	SPEE_NEUCR Spermidine synthase (Putrescine aminopropyltransferase) (SPDSY)
Q5B9A5	3.10804	25.2366	3.53357	0.00432669	0.0246674	-2.40576	NA	N	Uncharacterized protein
Q5BDL1	3.10416	12.4048	0.734977	0.476944	0.633965	-6.66406	NA	NA	Uncharacterized protein
Q5BCH3	3.07784	11.0084	0.842393	0.416591	0.588097	-6.57758	NA	N	Proteasome subunit alpha type
Q5AT90	3.07554	22.6894	2.33882	0.0381329	0.107298	-4.54103	NA	NA	Uncharacterized protein
C8VE57	3.06675	21.1486	2.20856	0.0481271	0.127093	-4.76065	NA	Y	Phytase, putative (AFU_orthologue AFUA_7G01240)
Q5AZ98	3.0661	22.3969	2.46964	0.0301194	0.0923964	-4.31609	NA	Y	Uncharacterized protein
Q5B4B4	3.05008	12.848	0.821615	0.427853	0.593755	-6.59513	NA	NA	Heat shock protein (Eurofung)
Q5AUN2	3.04443	23.7144	5.21335	0.000242153	0.005735	0.52426	AA3	Y	Uncharacterized protein
P20445	3.03912	24.175	2.9719	0.0120456	0.0488118	-3.42464	NA	N	Glyceraldehyde-3-phosphate dehydrogenase
Q5BG38	3.02846	16.649	1.20326	0.252849	0.406152	-6.21428	NA	NA	Uncharacterized protein
Q5AVF0	2.98278	21.9554	4.2114	0.00129745	0.0132339	-1.18876	NA	N	Probable Xaa-Pro aminopeptidase P
Q5BDW7	2.97995	26.0129	4.72749	0.000537363	0.00796666	-0.29069	NA	N	Adenosylhomocysteinase
Q5AUW8	2.94163	25.0929	6.16265	5.61358e-05	0.00508965	2.02075	NA	Y	Uncharacterized protein
Q5B620	2.93866	14.8798	0.780973	0.450456	0.611393	-6.62832	CBM66	N	Uncharacterized protein
Q5ARF0	2.92823	24.6327	3.9311	0.00212291	0.0158284	-1.68807	CE10	Y	Cholinesterase, putative (AFU_orthologue AFUA_7G01710)
Q5B2T9	2.92745	12.6284	0.810767	0.433812	0.598969	-6.60413	NA	NA	Uncharacterized protein
Q5B0W8	2.92295	21.8178	4.78866	0.000485187	0.00759945	-0.186378	NA	N	Leukotriene A-4 hydrolase homolog
Q5BCU2	2.91204	26.5485	4.05039	0.00171971	0.0138939	-1.47473	NA	N	Uncharacterized protein
Q5AXM6	2.90831	15.4148	0.711575	0.490785	0.646979	-6.68149	NA	Y	Predicted protein
Q5B312	2.89243	20.9134	3.7052	0.00317609	0.020407	-2.09488	NA	N	Uncharacterized protein
Q5AZF0	2.88476	15.8691	0.858624	0.407933	0.57891	-6.5636	NA	N	EF2_NEUCR Elongation factor 2 (EF-2) (Colonial temperature-sensitive 3)
Q9UW83	2.88316	22.5847	5.18565	0.000253186	0.005735	0.478666	NA	N	Pyridoxine biosynthesis protein pyroA
Q5B0F9	2.8797	11.7038	0.752633	0.466663	0.626311	-6.65058	NA	NA	NADH-ubiquinone oxidoreductase 299 kDa subunit, putative (AFU_orthologue AFUA_2G10600)
G5EAY9	2.87389	19.7404	3.39007	0.00561234	0.0289852	-2.66636	NA	N	Uncharacterized protein
Q5AWC3	2.86816	23.7667	5.61354	0.000128754	0.00552576	1.17093	CE10	Y	Carboxylesterase, putative (AFU_orthologue; AFUA_5G13710)
Q5BEH2	2.85931	18.5261	1.26043	0.23227	0.379824	-6.14733	NA	Y	SCP-like extracellular protein, putative (AFU_orthologue AFUA_1G12350)
Q5B0E9	2.85545	15.7996	0.885211	0.394014	0.568049	-6.54019	NA	NA	SH3 domain protein (AFU_orthologue AFUA_2G10320)
Q5B671	2.84644	14.9472	0.868891	0.402519	0.574223	-6.55463	NA	NA	Neutral protease 2 (EC 3.4.24.39) (Deuterolysin)
Q5B6C6	2.8421	19.9327	0.750451	0.467926	0.62679	-6.65226	GH3	Y	Probable beta-glucosidase F
Q03134	2.83694	25.1948	4.12151	0.00151788	0.0135769	-1.3481	NA	N	Probable formate dehydrogenase
P0C1D2	2.83288	12.9153	0.740325	0.473815	0.631753	-6.66001	NA	NA	Mitochondrial intermembrane space import and assembly protein 40 (Mitochondrial import inner membrane translocase TIM40)
C8VT39	2.82409	25.3131	3.24267	0.0073409	0.0350303	-2.93419	GH17	Y	Putative beta-transglucosylase. Family GH17. A fumigatus Bgt1-like (Eurofung)
Q5AYD3	2.82381	22.7672	2.32531	0.0390691	0.109555	-4.56403	GH132	Y	SUN domain protein (Eurofung)
C8V616	2.81947	22.3491	3.86652	0.00238081	0.0167478	-1.80402	NA	NA	UPF0047 domain protein (AFU_orthologue AFUA_5G02090)
Q5B2B9	2.81165	15.9944	0.835772	0.420158	0.588097	-6.58321	NA	Y	Tyrosinase, putative (AFU_orthologue AFUA_3G01070)
Q5BGD8	2.79963	22.5559	4.87931	0.000417417	0.00695127	-0.0326557	NA	Y	Endonuclease/exonuclease/phosphatase family protein (AFU_orthologue AFUA_1G01540)
Q5B200	2.78044	25.6405	1.81899	0.0947906	0.212498	-5.38342	NA	NA	Uncharacterized protein
P60204	2.75059	20.2714	1.11231	0.288517	0.455377	-6.31577	NA	N	Calmodulin
Q5ATD5	2.74562	26.902	3.38049	0.0057109	0.0293088	-2.68377	NA	Y	Aminopeptidase Y, putative (AFU_orthologue AFUA_3G00650)
C8VGK0	2.72927	20.9227	2.73479	0.0185902	0.0651055	-3.84978	NA	N	Beta-lactamase family protein (AFU_orthologue AFUA_5G07500)
P17489	2.72754	21.7662	2.59314	0.0240706	0.0782533	-4.1004	NA	Y	Laccase-1
Q5ARC4	2.72301	19.3083	2.67489	0.0207388	0.0697849	-3.95613	NA	Y	Endonuclease/exonuclease/phosphatase family protein (AFU_orthologue AFUA_3G09210)
G5EB28	2.70143	21.8063	4.60835	0.000656607	0.00853429	-0.495241	NA	N	GBLP_NEUCR Guanine nucleotide-binding protein beta subunit-like protein (Cross-pathway control WD-repeat protein cpc-2)
Q5B820	2.69345	15.6153	0.563411	0.583877	0.749126	-6.77964	NA	NA	Extracellular conserved serine-rich protein (AFU_orthologue AFUA_3G00880)
Q5B3J8	2.66503	9.29248	1.07569	0.30392	0.476921	-6.35481	PL1	Y	Probable pectin lyase F
C8VPT8	2.66502	25.4044	2.85189	0.0150061	0.0577592	-3.64055	NA	Y	Uncharacterized protein
Q5AWE1	2.65783	19.3141	4.41689	0.000909673	0.0108442	-0.827547	NA	Y	Putative uncharacterized protein
Q5AUI4	2.65533	26.3284	4.65324	0.000608716	0.00825908	-0.417964	NA	Y	Extracellular lipase, putative (AFU_orthologue AFUA_5G02040)
Q5B3T7	2.65446	23.3262	3.75216	0.00291972	0.0193587	-2.01004	NA	N	Aspartate-semialdehyde dehydrogenase (Eurofung)
Q5AVH0	2.65335	22.3144	4.08068	0.00163056	0.0135769	-1.42075	NA	N	HAD-superfamily hydrolase (Eurofung)
Q5AYT3	2.65129	9.31746	1.05226	0.314099	0.484508	-6.37925	NA	N	Proteasome subunit alpha type
Q5AXQ3	2.64361	22.0677	3.02574	0.0109148	0.0459095	-3.32742	NA	Y	Putative plasma membrane sensor transducer (Eurofung)
Q5BBC3	2.63055	8.70148	1.38979	0.190678	0.326659	-5.98734	NA	NA	Extracellular aspartic endopeptidase, putative (AFU_orthologue AFUA_2G15950)
Q5AZ52	2.62668	20.5258	5.33895	0.000198122	0.00552576	0.729672	AA9	Y	Uncharacterized protein
Q5B2C1	2.6266	18.0748	0.835746	0.420172	0.588097	-6.58323	CE5	Y	Probable cutinase 1
Q5BF48	2.62037	10.1367	0.892747	0.39013	0.567963	-6.53345	NA	NA	Probable Xaa-Pro aminopeptidase AN0832 (EC 3.4.11.9) (Aminoacylproline aminopeptidase) (Prolidase)
Q5ARV3	2.61858	23.257	4.11085	0.0015465	0.0135769	-1.36705	NA	Y	Uncharacterized protein
Q5BB55	2.61801	15.8724	0.733425	0.477854	0.634031	-6.66523	NA	N	Nucleoside-diphosphate-sugar epimerase, putative (AFU_orthologue AFUA_5G07170)
Q5B4Q0	2.60999	12.1932	0.648423	0.529333	0.691097	-6.72592	NA	NA	Uncharacterized protein
Q5AZT0	2.60753	8.69534	1.38977	0.190683	0.326659	-5.98736	NA	NA	Pre-rRNA processing protein Rrp12, putative (AFU_orthologue AFUA_2G11810)
Q5B4F5	2.60268	23.7648	5.42636	0.000172524	0.00552576	0.871301	NA	Y	Uncharacterized protein
Q5BCQ5	2.59479	20.9624	3.63964	0.00357316	0.0222572	-2.21348	NA	Y	Lysophospholipase Plb1 (AFU_orthologue AFUA_4G08720)
Q5BAP5	2.58289	22.2208	4.73509	0.000530571	0.00796666	-0.277701	GH16	Y	Endo-1,3(4)-beta-glucanase xgeA
Q96VC4	2.58171	11.3738	0.743356	0.472048	0.630427	-6.6577	NA	Y	Carboxypeptidase Y homolog A
Q5ATW1	2.57879	21.4903	2.21275	0.0477704	0.126561	-4.75367	NA	N	HS90_PODAN HEAT SHOCK PROTEIN 90 HOMOLOG (SUPPRESSOR OF VEGETATIVE INCOMPATIBILITY MOD-E)
P11977	2.57703	21.7275	3.08159	0.00985398	0.0423202	-3.22637	NA	N	Phosphoglycerate kinase
Q5B7V5	2.57542	11.299	0.806137	0.436372	0.600471	-6.60795	NA	NA	DnaJ domain protein (AFU_orthologue AFUA_7G01230)
C8V1U0	2.56419	24.4534	5.28902	0.000214517	0.00552576	0.648287	NA	Y	Uncharacterized protein
G5EB17	2.55188	22.7468	2.70944	0.0194715	0.0679005	-3.89486	NA	N	Uncharacterized protein
Q5B093	2.54754	25.766	3.19646	0.00798713	0.036901	-3.01809	NA	N	Glucose-6-phosphate isomerase
Q5BAP2	2.54582	24.6209	2.34394	0.0377838	0.107054	-4.5323	AA9	Y	Endoglucanase, putative (AFU_orthologue AFUA_2G14490)
Q5BGD7	2.54504	20.3599	3.49625	0.00462892	0.0256952	-2.47349	GH76	Y	Putative endo mannanase, GH76 family (Eurofung)
C8V3Z4	2.5357	21.5716	3.65446	0.00347914	0.0220076	-2.18665	NA	N	Aminopeptidase, putative (AFU_orthologue AFUA_5G04330)
Q5BB66	2.5323	9.31827	1.0068	0.33456	0.508382	-6.42536	NA	NA	WD repeat protein (AFU_orthologue AFUA_5G07060)
C8VCJ5	2.52432	23.444	2.62038	0.0229058	0.0750649	-4.05245	AA7	Y	FAD-dependent oxygenase, putative (AFU_orthologue; AFUA_3G00840)
C8VE31	2.52121	22.2782	3.00727	0.0112902	0.0472322	-3.3608	NA	NA	Cytochrome P450, putative (Eurofung)
C8V5X6	2.51981	22.312	6.22871	5.09434e-05	0.00508965	2.12005	GH105	N	Cell wall glycosyl hydrolase YteR, putative (AFU_orthologue AFUA_2G14630)
C8VUS6	2.50268	11.6092	0.770553	0.456373	0.615537	-6.63659	NA	NA	Acetylserotonin methytransferase-like protein (ASMTL), putative (AFU_orthologue AFUA_1G15580)
P33282	2.50067	22.2894	5.9999	7.1482e-05	0.00545857	1.77342	NA	N	Uricase
C8VUD5	2.49582	9.98818	0.91399	0.37932	0.558709	-6.51416	NA	Y	Uncharacterized protein
Q5ASN8	2.49178	20.0761	3.65672	0.00346501	0.0220076	-2.18256	NA	N	Putative peroxiredoxin pmp20
Q5B2V5	2.49074	24.2148	2.8561	0.0148908	0.0575871	-3.63299	NA	Y	Uncharacterized protein
Q5B0H3	2.47555	8.66015	1.38966	0.190715	0.326659	-5.9875	NA	NA	Branched-chain-amino-acid aminotransferase (EC 2.6.1.42)
G5EB57	2.45439	21.2686	2.892	0.0139436	0.0541808	-3.56853	NA	N	Uncharacterized protein
C8VRY8	2.44336	25.6678	5.12341	0.000279959	0.00579322	0.375813	NA	N	Hypothetical alanine--glyoxylate aminotransferase (Eurofung)
C8VLV0	2.43075	8.6482	1.38962	0.190727	0.326659	-5.98755	NA	NA	Actin binding protein (Eurofung)
Q5B3H2	2.42702	10.4785	0.796522	0.441719	0.60477	-6.6158	NA	N	Clustered mitochondria protein homolog
Q5B8L8	2.42011	22.9149	4.08432	0.00162016	0.0135769	-1.41426	NA	N	Uncharacterized protein
Q12555	2.40875	8.64233	1.3896	0.190733	0.326659	-5.98758	NA	N	Sulfate adenylyltransferase
Q5AQR9	2.40588	16.2086	0.833417	0.421432	0.58885	-6.58521	NA	Y	Uncharacterized protein
C8VJ04	2.38486	21.4359	3.573	0.00402919	0.0241752	-2.33424	NA	N	4-nitrophenylphosphatase (AFU_orthologue AFUA_3G08310)
Q5BC78	2.382	23.4777	4.39559	0.00094355	0.0108442	-0.864781	CE4	Y	Uncharacterized protein
C8V9R9	2.37646	23.6228	5.80993	9.52183e-05	0.00545857	1.47988	NA	N	Uncharacterized protein
Q5AYR7	2.36982	11.8945	0.800882	0.439289	0.602454	-6.61225	NA	N	Elongation factor 1-gamma, putative (Eurofung)
Q5BAU2	2.36453	8.63054	1.38956	0.190746	0.326659	-5.98763	NA	Y	Uncharacterized protein
Q5B912	2.34969	21.925	2.78462	0.0169717	0.0610084	-3.76095	NA	N	Inorganic pyrophosphatase
C8V9G9	2.34533	21.0736	1.70712	0.114386	0.241101	-5.55044	NA	N	Telomere and ribosome associated protein Stm1, putative (AFU_orthologue AFUA_3G10920)
Q5B5Y9	2.3396	19.244	1.03736	0.320701	0.493759	-6.39455	NA	Y	Predicted protein
C8VM21	2.3192	8.61845	1.38951	0.19076	0.326659	-5.98769	NA	NA	Acetyl-CoA acetyltransferase, putative (AFU_orthologue AFUA_8G04000)
Q5B624	2.31826	20.1589	3.54675	0.00422481	0.0246674	-2.38185	AA3	Y	GMC oxidoreductase (Eurofung)
P04828	2.31634	17.6641	0.765144	0.459464	0.618684	-6.64084	NA	N	Triosephosphate isomerase
O43100	2.30416	8.61444	1.38949	0.190765	0.326659	-5.98771	NA	NA	H/ACA ribonucleoprotein complex subunit CBF5 (EC 5.4.99.-) (Centromere-binding factor 5) (H/ACA snoRNP protein CBF5) (Small nucleolar RNP protein CBF5) (rRNA pseudouridine synthase)
Q5BHC3	2.3032	14.7021	0.779919	0.451052	0.611393	-6.62916	NA	NA	Tyrosine--tRNA ligase (EC 6.1.1.1) (Tyrosyl-tRNA synthetase)
Q5BDK0	2.29667	8.61244	1.38948	0.190767	0.326659	-5.98772	NA	NA	Methionyl-tRNA synthetase (AFU_orthologue AFUA_1G09010)
C8VAT2	2.28713	16.7114	0.752879	0.466521	0.626311	-6.65039	NA	NA	Translation initiation factor SUI1, putative (AFU_orthologue AFUA_3G06260)
Q9HEY7	2.28706	30.0555	4.23524	0.00124475	0.013022	-1.14662	NA	N	Superoxide dismutase [Cu-Zn]
Q5AXD9	2.28601	17.5296	0.80898	0.434799	0.599317	-6.60561	NA	Y	Mucin family signaling protein Msb2, putative (AFU_orthologue; AFUA_4G04070)
Q5AVR3	2.26666	9.84401	0.99934	0.338012	0.512672	-6.43277	NA	NA	Uncharacterized protein
Q5B4R8	2.25334	21.4459	2.41408	0.033301	0.0996508	-4.41211	NA	N	Pyruvate carboxylase
C8V2I1	2.23943	16.6286	1.01219	0.332086	0.506508	-6.41998	NA	N	Hydroxyacylglutathione hydrolase, putative (AFU_orthologue AFUA_5G12840)
Q5BFF3	2.23295	10.6348	0.682772	0.508151	0.666642	-6.70222	NA	NA	U4/U6 small nuclear ribonucleoprotein, putative (AFU_orthologue AFUA_1G13890)
C8VSK8	2.23228	21.5025	2.79068	0.0167844	0.0608716	-3.75011	GH72	Y	Putative 1,3-beta-transglucosylase, GH72 family (Eurofung)
Q5ASE8	2.22887	9.27995	0.940945	0.365907	0.54685	-6.48913	CE1	N	Esterase, putative (AFU_orthologue AFUA_5G09860)
Q5B4Z1	2.2203	27.1413	4.53225	0.000747023	0.00932707	-0.626814	NA	Y	GPI-anchored cell wall organization protein Ecm33 (AFU_orthologue AFUA_4G06820)
Q5AZU9	2.21086	13.0066	0.636942	0.536525	0.699368	-6.73358	NA	NA	60S ribosomal protein L44 P (Broad)
Q5B0N5	2.20649	9.2486	0.924922	0.373839	0.552632	-6.50408	NA	NA	Rab GDP dissociation inhibitor
Q5B7S7	2.20081	21.5001	2.82847	0.0156633	0.0588999	-3.68252	NA	Y	Uncharacterized protein
C8VMS9	2.18441	26.2752	6.25794	4.88118e-05	0.00508965	2.16377	NA	N	Carboxypeptidase S1, putative (AFU_orthologue AFUA_5G07330)
Q5AU85	2.17928	20.9399	1.91052	0.0810788	0.189571	-5.24246	NA	N	DUF985 domain protein (AFU_orthologue AFUA_5G11860)
Q5B430	2.1723	21.1577	3.64651	0.00352925	0.0221528	-2.20104	GH17	N	Glucan endo-1,3-beta-glucosidase btgC
C8VT43	2.16361	23.7124	2.97801	0.0119116	0.0485993	-3.41362	NA	N	Uncharacterized protein
C8VSF8	2.14317	21.7033	2.25135	0.0445965	0.119314	-4.68904	NA	NA	Mitochondrial import inner membrane translocase subunit TIM44
Q5ASS7	2.13962	21.0461	4.08163	0.00162784	0.0135769	-1.41906	NA	Y	Glutamyl-tRNA(Gln) amidotransferase, subunit A (AFU_orthologue AFUA_7G06800)
Q5B884	2.13747	24.211	2.48416	0.0293378	0.0903384	-4.29088	NA	N	Predicted protein
Q5AQP2	2.133	23.2403	2.23881	0.0456044	0.121215	-4.71007	NA	Y	Uncharacterized protein
Q5B5K2	2.13225	20.6	2.96552	0.0121871	0.0489887	-3.43615	NA	N	UPF0160 domain protein MYG1, putative (AFU_orthologue AFUA_1G08980)
Q5AWU7	2.12555	20.5464	2.45198	0.0310977	0.0943336	-4.34669	NA	N	Alpha/beta hydrolase, putative (AFU_orthologue; AFUA_7G06650)
Q96V52	2.10636	8.5617	1.38924	0.190838	0.326659	-5.98803	NA	N	Glutamine synthetase
Q5AQG5	2.10606	15.5117	0.50041	0.62614	0.787258	-6.81484	NA	N	60S ribosomal protein L9, putative (AFU_orthologue AFUA_1G09100)
Q5BGY7	2.09694	19.8376	4.71614	0.000547677	0.00796666	-0.310103	NA	N	Thiamin pyrophosphokinase-related protein (AFU_orthologue AFUA_5G11110)
C8VRQ4	2.09532	21.4279	2.5643	0.025367	0.0818161	-4.15103	NA	N	Transketolase
Q5B9S6	2.09191	21.6816	4.06852	0.00166576	0.0137299	-1.44241	AA3	Y	Uncharacterized protein
Q5B1X6	2.08695	19.0977	0.886673	0.393259	0.567963	-6.53889	NA	NA	Class V chitinase ChiB1 (AFU_orthologue AFUA_8G01410)
Q5B1Y4	2.0818	15.7808	0.541751	0.598238	0.759696	-6.79219	NA	NA	Uncharacterized protein
Q5AR45	2.07747	19.8444	2.54652	0.0261999	0.0838397	-4.18216	NA	NA	Isochorismatase-like protein asqB (EC 3.-.-.-) (4'-methoxyviridicatin/aspoquinolone biosynthesis cluster protein asqB) (Aspoquinolone biosynthesis protein B)
Q5AQP7	2.06327	22.1293	3.40158	0.00549612	0.0285658	-2.64544	GH105	Y	Unsaturated rhamnogalacturonan hydrolase (Eurofung)
P08843	2.06183	21.7576	1.79236	0.0991584	0.219277	-5.42372	NA	N	Alcohol dehydrogenase 1
Q5AX78	2.06151	23.6959	2.78566	0.0169393	0.0610084	-3.75909	NA	Y	Putative uncharacterized protein
C8VG90	2.05685	22.9534	3.58654	0.00393189	0.0237661	-2.30968	NA	N	Aconitate hydratase, mitochondrial
Q5AWK0	2.04936	22.5591	3.04832	0.0104727	0.0445092	-3.28659	NA	NA	C2H2 finger domain protein, putative (AFU_orthologue AFUA_2G16540)
Q9P8I0	2.02843	19.9833	3.43314	0.00518997	0.027862	-2.5881	NA	N	Delta-1-pyrroline-5-carboxylate dehydrogenase, mitochondrial
Q5AXH7	2.01877	19.1923	0.920586	0.376007	0.554831	-6.50809	NA	N	60S ribosomal protein L13
C8VSZ7	2.01374	20.7726	3.20923	0.00780293	0.036593	-2.9949	NA	Y	Glycerophosphoryl diester phosphodiesterase family protein (AFU_orthologue AFUA_6G12240)
Q5B4Z9	2.00669	25.5491	4.69625	0.000566258	0.00796666	-0.344165	NA	Y	GPI anchored cell wall protein, putative (AFU_orthologue AFUA_4G06700)
Q5B706	1.99744	17.099	0.782647	0.44951	0.611393	-6.62699	NA	N	Hypothetical PH domain protein (Eurofung)
C8V6D1	1.98888	18.1541	0.951406	0.360793	0.542038	-6.47924	NA	NA	Cofactor for methionyl-and glutamyl-tRNA synthetases, putative (AFU_orthologue AFUA_2G15940)
C8V5W2	1.98552	25.7605	2.06783	0.0617014	0.15397	-4.99213	NA	N	Uncharacterized protein
C8V1M3	1.97877	14.4789	0.576749	0.575125	0.741394	-6.77168	NA	NA	Septin B
Q5AU12	1.9225	30.0661	6.50333	3.42467e-05	0.00508965	2.52613	NA	Y	Thioredoxin reductase, putative (AFU_orthologue AFUA_5G03540)
Q5BAP7	1.91957	19.0507	0.880326	0.396547	0.569688	-6.54454	NA	N	Uncharacterized protein
C8V1G3	1.89785	19.3327	3.82014	0.00258581	0.0178815	-1.88747	NA	N	Uncharacterized protein
Q5ATF9	1.89426	13.3945	0.542426	0.597787	0.759696	-6.7918	NA	NA	Mannan endo-1,6-alpha-mannosidase (EC 3.2.1.101)
Q5B4U6	1.88222	18.1219	4.92826	0.000385027	0.00654546	0.0499052	NA	NA	37S ribosomal protein S25, mitochondrial
P08157	1.85987	22.9952	2.83782	0.0153976	0.0584392	-3.66577	NA	N	Aldehyde dehydrogenase
G5EAZ6	1.85977	23.9127	3.30853	0.0065101	0.0323917	-2.81453	NA	N	Uncharacterized protein
Q5BCA3	1.85434	13.0364	0.530824	0.60555	0.767281	-6.79834	NA	NA	GPI anchored protein, putative (AFU_orthologue AFUA_4G09600)
C8V1V3	1.85258	26.4125	4.28887	0.00113419	0.0122553	-1.05205	NA	N	Malate dehydrogenase
Q5BGR2	1.84686	18.771	0.932868	0.369891	0.548784	-6.49669	NA	NA	Protein mesA
C8VI12	1.84471	19.6582	5.30967	0.000207571	0.00552576	0.68198	NA	N	Uncharacterized protein
Q5BDE7	1.82399	24.7816	3.43735	0.00515049	0.0278331	-2.58046	CE10	Y	Triacylglycerol lipase, putative (AFU_orthologue AFUA_8G04210)
Q5BCD8	1.82056	20.1269	2.19906	0.0489462	0.128425	-4.77647	CE16	Y	GDSL Lipase/Acylhydrolase family protein (AFU_orthologue AFUA_4G14700)
Q5BDF4	1.80875	23.8993	5.71995	0.000109262	0.00545857	1.33902	NA	Y	Hypothetical serine carboxypeptidase (Eurofung)
Q5B6W8	1.79294	21.0398	2.41854	0.0330343	0.0994686	-4.40443	NA	N	Dienelactone hydrolase family protein (AFU_orthologue AFUA_6G12740)
C8V7G7	1.77374	22.6227	2.6323	0.0224141	0.0740481	-4.03144	NA	N	L-PSP endoribonuclease family protein Brt1, putative (AFU_orthologue AFUA_5G03780)
Q5B1G1	1.76054	19.0812	3.59066	0.0039028	0.0237661	-2.30222	NA	N	ADAM family of metalloprotease ADM-B (AFU_orthologue AFUA_4G11150)
Q5B7V3	1.75288	17.8488	0.781276	0.450285	0.611393	-6.62808	NA	NA	Aspergillopepsin, putaitve (AFU_orthologue AFUA_7G01200)
P0C0V3	1.75282	21.2672	2.93173	0.0129652	0.0516076	-3.49705	AA2	N	Cytochrome c peroxidase, mitochondrial
Q5B0C6	1.7525	19.5827	0.828285	0.424216	0.590718	-6.58954	NA	N	Actin cytoskeleton protein (VIP1), putative (AFU_orthologue AFUA_2G10030)
O00098	1.73711	25.5006	1.8935	0.0834826	0.193528	-5.26895	NA	N	Citrate synthase, mitochondrial
Q5BDQ2	1.73697	17.1345	0.481787	0.638915	0.79895	-6.82448	NA	NA	N-acetyltransferase complex ARD1 subunit, putative (AFU_orthologue AFUA_1G09600)
C8VP37	1.73598	20.2248	1.6828	0.119097	0.247285	-5.58592	NA	N	S-methyl-5-thioadenosine phosphorylase
C8VKB6	1.72135	21.8639	2.67377	0.0207815	0.0697849	-3.95812	NA	N	Uncharacterized protein
C8VCU1	1.71838	28.2224	4.78726	0.000486318	0.00759945	-0.188757	AA7	Y	Putative uncharacterized protein
Q5AYU5	1.70333	30.57	4.31411	0.00108575	0.0119726	-1.00765	NA	Y	Uncharacterized protein
Q5B2V1	1.69568	22.2316	1.77615	0.101905	0.223533	-5.44809	NA	N	Heat shock 70 kDa protein
Q5AX21	1.682	27.7151	2.69759	0.0198972	0.0687972	-3.91589	NA	N	Hypothetical tripeptidyl-peptidase (Eurofung)
Q5B9J0	1.67854	24.3262	3.92911	0.00213039	0.0158284	-1.69163	NA	Y	Predicted protein
Q5AXS4	1.66475	21.4029	3.87978	0.00232535	0.0166446	-1.7802	NA	N	Cell cycle control protein (Cwf8), putative (AFU_orthologue AFUA_5G13510)
Q9TEM3	1.64703	24.2891	1.90541	0.0817948	0.190155	-5.25043	NA	N	2-methylcitrate synthase, mitochondrial
C8V4N8	1.63862	22.3317	2.82025	0.0159006	0.059207	-3.69724	NA	N	Glyoxalase (Eurofung)
Q5ARZ3	1.62958	19.7934	2.30736	0.0403468	0.111438	-4.5945	NA	NA	Uncharacterized protein
Q5BAS0	1.62927	18.3527	0.721823	0.484693	0.642061	-6.67392	NA	Y	Acid phosphatase, putative (AFU_orthologue AFUA_7G00800)
Q5AWK7	1.61048	25.4974	2.98278	0.0118081	0.0484777	-3.40502	NA	NA	Uncharacterized protein
C8VPL8	1.60138	22.9311	1.75803	0.105057	0.228604	-5.47518	NA	Y	Uncharacterized protein
C8VJF3	1.57395	18.7208	1.88738	0.0843632	0.194464	-5.27845	NA	N	Uncharacterized protein
Q5BAV5	1.54749	21.9323	1.20923	0.250635	0.403388	-6.2074	GH92	Y	Alpha-1,2-mannosidase family protein (AFU_orthologue AFUA_5G10520)
Q5BH17	1.5472	20.2081	4.10838	0.00155322	0.0135769	-1.37146	NA	NA	Rho-gdp dissociation inhibitor (AFU_orthologue AFUA_5G11380)
Q5BE12	1.53411	24.4784	4.98471	0.000350935	0.00636362	0.144697	NA	Y	GPI anchored protein, putative (AFU_orthologue AFUA_1G10590)
Q5BB95	1.53097	22.1612	3.23311	0.00747006	0.0354393	-2.95154	NA	N	Endodeoxyribonuclease (Eurofung)
Q5ARS9	1.52201	20.157	1.40027	0.187596	0.326659	-5.97388	NA	Y	Uncharacterized protein
Q5B1H9	1.51752	18.6954	1.83443	0.0923388	0.209884	-5.3599	NA	N	Saccharopine dehydrogenase (NADP+, L-glutamate-forming) (Eurofung)
Q5AZP6	1.49614	23.2067	3.72949	0.0030407	0.0198497	-2.05097	NA	N	Siderophore biosynthesis acetylase AceI, putative (AFU_orthologue AFUA_3G03400)
Q5B6M6	1.4571	22.5851	2.25153	0.0445822	0.119314	-4.68874	NA	Y	Allergen Asp F4 (AFU_orthologue AFUA_2G03830)
C8VKQ6	1.45144	22.3259	2.01032	0.0682221	0.166177	-5.08475	GH71;CBM24	Y	Putative alpha 1,3 glucanase, GH71 family (Eurofung)
C8VMB5	1.44466	21.0155	2.06017	0.0625349	0.155102	-5.00453	NA	N	Uncharacterized protein
Q5B456	1.42503	15.0898	0.32369	0.751931	0.912961	-6.89202	NA	NA	ER membrane protein Wsc4, putative (AFU_orthologue AFUA_5G09020)
C8VT88	1.42155	20.0891	2.06599	0.0619006	0.153997	-4.99511	NA	N	Alcohol dehydrogenase, zinc-containing, putative (AFU_orthologue AFUA_1G04620)
Q5B7X9	1.40285	25.1352	3.96164	0.00201117	0.0155463	-1.63335	AA7	Y	Uncharacterized protein
Q5BBI8	1.39828	22.3827	3.40277	0.00548422	0.0285658	-2.64327	NA	N	Putative prolyl aminopeptidase (EC 3.4.11.5) [Source:UniProtKB/TrEMBLAcc:Q96VT1]
Q5B477	1.38957	19.3829	2.6688	0.0209707	0.0700318	-3.96692	NA	N	Uncharacterized protein
C8V4D7	1.36344	20.9896	2.52949	0.0270229	0.0848103	-4.21193	NA	Y	Calnexin, putative (Eurofung)
Q5AZ42	1.33768	12.0824	0.355239	0.728783	0.888919	-6.88061	NA	Y	Probable dipeptidyl peptidase 4
C8VFP6	1.30463	12.4131	0.26772	0.793613	0.950937	-6.9097	NA	NA	Uncharacterized protein
Q5B368	1.29637	25.4783	3.21226	0.00775987	0.036593	-2.9894	GH32	N	Exoinulinase InuD (AFU_orthologue AFUA_5G00480)
Q5AUI6	1.28383	19.507	1.3982	0.188203	0.326659	-5.97654	NA	N	A-pheromone processing metallopeptidase Ste23 (AFU_orthologue AFUA_5G02010)
Q5B7U2	1.274	23.4425	1.22761	0.243911	0.393342	-6.18605	GH13	Y	Alpha-amylase
Q5B6P0	1.25339	15.7502	0.325541	0.750566	0.91276	-6.89138	NA	NA	Putative alpha 1,3 glucanase, GH71 family (Eurofung)
C8VH67	1.25167	29.587	3.08302	0.00982826	0.0423202	-3.22378	NA	N	L-PSP endoribonuclease family protein (Hmf1), putative (AFU_orthologue AFUA_7G02340)
Q873X6	1.24685	22.0696	1.40095	0.187399	0.326659	-5.97301	GH28	Y	Probable exopolygalacturonase B
C8V1C5	1.22044	18.2512	0.62111	0.546533	0.706769	-6.74395	NA	N	2-methylcitrate dehydratase (Eurofung)
Q5AY23	1.21032	25.2556	1.45827	0.171294	0.316238	-5.89813	AA7	Y	Uncharacterized protein
Q5ATQ3	1.20552	16.6383	0.804213	0.437439	0.600926	-6.60953	NA	NA	Endopolygalacturonase AN8327 (EC 3.2.1.15) (Pectinase AN8327) (Polygalacturonase AN8327)
C8VAA5	1.1986	25.6927	1.59993	0.136466	0.268833	-5.70448	GH18	Y	Class V chitinase, putative (AFU_orthologue AFUA_3G07160)
Q5AV44	1.16372	21.7795	1.45826	0.171296	0.316238	-5.89814	NA	Y	Cysteine-rich secreted protein (AFU_orthologue; AFUA_7G01060)
G5EB67	1.16079	22.077	4.36794	0.000989489	0.0112142	-0.91318	NA	N	Uncharacterized protein
Q5B5S8	1.16013	26.9914	2.26957	0.0431688	0.117029	-4.65837	GH3	Y	Probable beta-glucosidase A
Q5AY11	1.09152	27.8105	4.17038	0.00139359	0.0135769	-1.26137	GH16	Y	Uncharacterized protein
C8V287	1.08523	22.0344	3.83872	0.00250158	0.0174469	-1.85402	NA	N	ThiJ/PfpI family protein (AFU_orthologue AFUA_5G01430)
Q5AUE4	1.08388	26.8086	3.9593	0.0020195	0.0155463	-1.63753	NA	Y	Uncharacterized protein
Q5AUC8	1.07812	12.901	0.254078	0.803881	0.96042	-6.91351	NA	NA	Aspartic-type endopeptidase, putative (AFU_orthologue AFUA_3G01220)
C8V1V2	1.04674	20.7709	0.714584	0.488991	0.645658	-6.67927	NA	NA	DUF5353 domain-containing protein
Q5B9Y2	1.03862	27.129	1.46843	0.168563	0.313319	-5.88463	AA7	Y	Isoamyl alcohol oxidase, putative (AFU_orthologue AFUA_1G01180)
Q5BCU1	1.03779	12.812	0.277003	0.78665	0.94537	-6.907	NA	N	Thioredoxin, putative (AFU_orthologue AFUA_4G09090)
Q5B0I6	1.03625	23.4557	1.83524	0.0922128	0.209884	-5.35868	CE10	Y	Uncharacterized protein
Q5ATJ1	1.03272	18.9835	0.491873	0.631981	0.79216	-6.8193	NA	Y	Histidine acid phosphatase, putative (AFU_orthologue AFUA_3G14570)
Q5BCF8	1.0231	22.7553	1.59623	0.137291	0.269302	-5.70969	NA	Y	Probable feruloyl esterase B
C8V373	1.01158	18.8657	1.87056	0.0868264	0.199018	-5.30446	NA	NA	FAD dependent oxidoreductase superfamily (AFU_orthologue AFUA_5G13940)
Q5BF93	0.989931	28.3405	5.78252	9.92812e-05	0.00545857	1.4371	GH47	Y	Mannosyl-oligosaccharide alpha-1,2-mannosidase 1B
Q5B1C8	0.9758	9.38203	0.3638	0.722548	0.882634	-6.87734	NA	NA	Uncharacterized protein
Q5BDP2	0.973008	25.0415	2.3063	0.0404237	0.111438	-4.5963	NA	NA	GPI anchored serine-threonine rich protein (AFU_orthologue AFUA_1G09510)
C8V731	0.965959	26.6688	5.12434	0.000279538	0.00579322	0.377353	NA	Y	Gamma-glutamyltranspeptidase (Eurofung)
Q5AV48	0.957381	25.4921	1.26152	0.23189	0.379824	-6.14603	AA3	Y	Choline dehydrogenase, putative (AFU_orthologue; AFUA_5G00630)
Q5AV86	0.944077	20.6644	1.82052	0.0945452	0.212498	-5.3811	NA	NA	Uncharacterized protein
C8VG00	0.938372	21.5388	1.42185	0.181384	0.326659	-5.94594	AA7	Y	FAD/FMN-containing isoamyl alcohol oxidase MreA (AFU_orthologue AFUA_6G03620)
Q5BAP3	0.932502	28.1721	1.70578	0.114641	0.241101	-5.5524	AA7	Y	Uncharacterized protein
Q5B8W0	0.927194	21.0227	1.05649	0.312242	0.482556	-6.37487	NA	NA	Tripeptidyl peptidase SED3 (AFU_orthologue AFUA_3G08930)
C8VUN9	0.91968	26.2054	3.34487	0.00609315	0.0305136	-2.74849	NA	N	Hypothetical glutathione reductase (Eurofung)
C8VRP0	0.908738	21.8581	0.29416	0.77383	0.932711	-6.90176	NA	NA	Uncharacterized protein
G5EB11	0.893811	25.1323	0.948881	0.362023	0.542038	-6.48164	GH31	Y	Uncharacterized protein
Q5BAR4	0.887842	29.8549	2.09027	0.0593192	0.151264	-4.95566	NA	Y	Serine protease similarity, trypsin family (Eurofung)
Q5BGX3	0.885975	21.1987	3.28912	0.00674448	0.0332477	-2.84979	NA	Y	Uncharacterized protein
P08844	0.871702	11.8162	0.216406	0.832429	0.985733	-6.923	NA	N	Histone H2A
C8VA57	0.855839	20.4758	1.63503	0.128855	0.259362	-5.65472	NA	N	Dienelactone hydrolase family protein (AFU_orthologue AFUA_6G01940)
Q5BFG8	0.848632	18.0769	0.437371	0.669871	0.826951	-6.84605	NA	NA	Beta-glucosidase B (EC 3.2.1.21) (Beta-D-glucoside glucohydrolase B) (Cellobiase B) (Gentiobiase B)
Q5AZ54	0.840754	21.5991	1.63587	0.128677	0.259362	-5.65352	NA	NA	Peptidase_M43 domain-containing protein
Q5B3M0	0.83842	22.7968	2.13172	0.0551437	0.142396	-4.88785	CE8	Y	Pectin methyl esterase (Eurofung)
C8VPL4	0.817307	21.9762	2.79367	0.0166931	0.0608104	-3.74478	NA	N	Amine oxidase
Q5AYK9	0.802381	27.0962	1.52834	0.153215	0.29143	-5.80383	NA	Y	Uncharacterized protein
C8VP91	0.791646	25.8832	1.52114	0.154994	0.292767	-5.81366	NA	Y	Cell wall mannoprotein MnpA [Source:UniProtKB/TrEMBLAcc:Q8TG08] (Fragment)
G5EB52	0.786789	27.1937	1.78038	0.101182	0.222546	-5.44174	NA	Y	Uncharacterized protein
C8VI41	0.771855	24.1076	1.99622	0.0699167	0.169294	-5.10727	NA	Y	Uncharacterized protein
C8V0H7	0.764377	18.2611	0.349661	0.732856	0.892553	-6.8827	NA	NA	60S ribosomal protein L28 (AFU_orthologue AFUA_6G05200)
Q5B4E7	0.756733	23.1949	1.42616	0.180165	0.326659	-5.94033	NA	N	Peptidyl-prolyl cis-trans isomerase D
C8VBX3	0.748323	21.7781	1.57478	0.142159	0.277517	-5.73972	NA	N	Myo-inositol-1-phosphate synthase (EC 5.5.1.4) [Source:UniProtKB/TrEMBL;Acc:B6CK64]
Q5AU63	0.744103	13.2553	0.211589	0.836098	0.987346	-6.92411	NA	Y	Uncharacterized protein
C8V7N4	0.735917	18.4288	1.33415	0.207743	0.347373	-6.05755	NA	NA	Guanine nucleotide exchange factor Vps9, putative (AFU_orthologue AFUA_4G12490)
Q5AXZ4	0.730909	22.9501	0.87437	0.39965	0.571738	-6.54981	NA	NA	Acetyltransferase, CysE/LacA/LpxA/NodL family (AFU_orthologue AFUA_2G08430)
Q5BAK6	0.730346	17.5413	0.265652	0.795168	0.951403	-6.91029	GH20	Y	Beta-N-hexosaminidase, putative (AFU_orthologue AFUA_2G00640)
Q5BCZ2	0.716342	19.6698	1.4113	0.1844	0.326659	-5.95964	NA	NA	HSP70 family protein (AFU_orthologue AFUA_3G13740)
Q5B4M9	0.712978	24.8731	1.56616	0.144157	0.280745	-5.75171	NA	N	1433_TRIHA 14-3-3 PROTEIN HOMOLOG (TH1433)
Q5BGC8	0.704235	28.1021	2.07947	0.0604553	0.152258	-4.97324	NA	Y	Uncharacterized protein
Q00737	0.703875	13.5802	0.19542	0.848443	0.99799	-6.92764	NA	NA	Chromosome segregation protein sudA (DA-box protein sudA)
Q5AV29	0.693118	21.4281	1.375	0.195097	0.329605	-6.0062	NA	NA	Uncharacterized protein
C8VGD1	0.679273	17.3767	0.250914	0.806268	0.961863	-6.91437	NA	N	Nitrilase family protein (Nit3), putative (AFU_orthologue AFUA_6G13230)
Q5AX93	0.651428	24.7526	0.78251	0.449588	0.611393	-6.6271	NA	Y	Putative uncharacterized protein
Q5AQT2	0.649046	22.6552	1.37734	0.194391	0.329093	-6.00322	NA	NA	GMC_OxRdtase_N domain-containing protein
Q5B977	0.604706	22.6064	0.543804	0.596869	0.759696	-6.79102	NA	Y	Vacuolar aspartyl protease (Proteinase A) (Eurofung)
C8V621	0.589064	19.5953	0.268385	0.793114	0.950937	-6.90951	NA	N	6-phosphogluconate dehydrogenase, decarboxylating
Q96WX8	0.580147	23.0786	1.63263	0.129363	0.259362	-5.65814	NA	N	Probable Xaa-Pro aminopeptidase pepP
Q5B7C9	0.563769	26.3	0.949892	0.36153	0.542038	-6.48068	NA	NA	Uncharacterized protein
Q5BEX9	0.560016	22.0414	1.62211	0.131613	0.262582	-5.67312	NA	Y	Laccase (EC 1.10.3.2) [Source:UniProtKB/TrEMBLAcc:Q96VT5]
Q5BDD1	0.534647	22.0837	0.58624	0.568941	0.734582	-6.76591	NA	Y	GPI anchored protein, putative (AFU_orthologue AFUA_8G04370)
Q5BF20	0.532871	15.1803	0.162001	0.874091	1	-6.93405	NA	N	Uncharacterized protein
Q5AUP6	0.529743	11.1306	0.14358	0.888295	1	-6.93707	NA	NA	Uncharacterized protein
C8V7K1	0.522884	11.4988	0.134745	0.895122	1	-6.93839	NA	NA	40S ribosomal protein S10b (AFU_orthologue AFUA_6G12660)
C8VG74	0.511661	21.8993	1.06573	0.308215	0.480543	-6.36525	NA	Y	Purine nucleoside permease, putative (AFU_orthologue AFUA_2G00810)
Q5B9K5	0.511005	11.173	0.144774	0.887373	1	-6.93689	NA	NA	Eukaryotic translation initiation factor 2A (eIF-2A)
C8VJ65	0.504426	13.1236	0.150562	0.882906	1	-6.93597	NA	N	Uncharacterized protein
Q5B6Q3	0.502148	22.7949	2.11397	0.0568966	0.146459	-4.91696	GH5	Y	Glucan endo-1,6-beta-glucosidase B
Q5B0Y7	0.489729	20.4504	0.860166	0.407117	0.578758	-6.56226	NA	N	Proteasome subunit alpha type
Q5B8B9	0.466708	23.3082	1.51228	0.157206	0.296259	-5.8257	NA	Y	NPP1 domain protein, putative (AFU_orthologue AFUA_5G00600)
C8VUN8	0.464737	28.3879	1.62496	0.131	0.261999	-5.66907	GH16	Y	Extracellular cell wall glucanase Crf1/allergen Asp F9 (AFU_orthologue AFUA_1G16190)
Q5AVY9	0.455599	15.3685	0.136333	0.893894	1	-6.93816	NA	NA	Cutinase 2 (EC 3.1.1.74) (Cutin hydrolase 2)
Q5B3M8	0.444705	25.5417	0.774215	0.454288	0.61374	-6.6337	NA	NA	Exo-beta-1,3-glucanase, putative (AFU_orthologue AFUA_3G07520)
Q5BA56	0.440859	26.4436	1.7497	0.106535	0.23059	-5.48758	NA	NA	FAD-binding PCMH-type domain-containing protein
C8V8B5	0.420645	25.5817	1.73155	0.10982	0.234589	-5.51448	NA	N	Alkaline phosphatase
Q5BBM0	0.410846	24.3434	0.895332	0.388803	0.567554	-6.53112	GH93	Y	Exo-arabinanase (Eurofung)
Q5AZ07	0.40826	20.0049	0.935288	0.368694	0.548004	-6.49443	NA	Y	Predicted protein
Q5AZV1	0.405555	12.0688	0.160732	0.875069	1	-6.93427	NA	NA	Ubiquitin-like domain-containing protein
C8VS61	0.402729	26.4232	0.935645	0.368518	0.548004	-6.4941	CE10	Y	Uncharacterized protein
C8VI07	0.367928	22.0478	0.541158	0.598633	0.759696	-6.79252	NA	Y	Uncharacterized protein
Q5B4R3	0.356213	18.8102	0.146947	0.885696	1	-6.93655	NA	Y	Peptidyl-prolyl cis-trans isomerase B
Q5AWM3	0.355738	25.2496	1.08651	0.299307	0.470586	-6.34339	GH125	Y	DUF1237 domain protein (AFU_orthologue; AFUA_2G16720)
Q5B8Q6	0.341679	12.1826	0.0878744	0.931475	1	-6.944	NA	NA	Camp independent regulatory protein (AFU_orthologue AFUA_3G09640)
C8VUQ4	0.3354	17.6406	0.0884547	0.931023	1	-6.94395	NA	NA	Ceramide very long chain fatty acid hydroxylase (EC 1.-.-.-)
Q5BCI8	0.332378	21.9222	0.684663	0.507	0.666203	-6.70089	GH2	N	Beta-mannosidase A
C8VLB2	0.332362	15.3208	0.0826998	0.9355	1	-6.94448	NA	NA	1,3-beta-glucanosyltransferase (EC 2.4.1.-)
Q5BEU0	0.277805	11.8229	0.0759042	0.940788	1	-6.94506	NA	NA	Uncharacterized protein
Q5B6L2	0.268427	18.6151	0.131637	0.897526	1	-6.93884	NA	NA	Uncharacterized protein
Q5BB93	0.247682	9.23574	0.104927	0.918226	1	-6.94223	NA	NA	Uncharacterized protein
C8VGT5	0.244976	15.2625	0.0702349	0.945202	1	-6.9455	NA	NA	Calcium sensor, putative (Eurofung)
Q5AR73	0.238557	22.9084	0.322284	0.752969	0.912961	-6.89251	NA	NA	Extracellular guanyl-specific ribonuclease, putative (AFU_orthologue AFUA_4G01200)
Q5B1I3	0.216478	21.1183	0.238222	0.815863	0.970473	-6.91769	NA	N	Ubiquinol-cytochrome c reductase complex 17 kd protein (AFU_orthologue AFUA_4G11390)
Q5BDB4	0.199458	20.1968	0.0847739	0.933886	1	-6.94429	NA	NA	PWWP domain protein (AFU_orthologue AFUA_8G04570)
Q5AVJ0	0.189437	15.9611	0.0679537	0.946979	1	-6.94567	NA	Y	Predicted protein
C8VJ45	0.178659	11.7506	0.0435104	0.966034	1	-6.94714	GH38	N	Alpha-mannosidase [Source:UniProtKB/TrEMBLAcc:O13344]
Q5BAN5	0.167154	27.6126	0.169772	0.868113	1	-6.93266	GH2	Y	Hydrolase, putative (AFU_orthologue AFUA_2G14520)
G5EB03	0.162542	24.2585	0.635052	0.537714	0.6998	-6.73483	GH31	Y	Uncharacterized protein
Q5BEB4	0.155107	20.5827	0.0606164	0.952696	1	-6.94618	NA	NA	Uncharacterized protein
Q5ARM6	0.154823	24.4592	0.395187	0.699872	0.860084	-6.86467	NA	Y	Uncharacterized protein
C8V607	0.152713	24.2197	0.314719	0.758561	0.917016	-6.89508	NA	N	BYS1 domain protein, putative (AFU_orthologue AFUA_5G01990)
Q5B131	0.145015	22.3807	0.320065	0.754608	0.913591	-6.89327	NA	Y	Probable carboxypeptidase AN5749
C8V659	0.138819	26.9107	1.06353	0.309173	0.480543	-6.36755	NA	Y	Aminopeptidase, putative (AFU_orthologue AFUA_2G00220)
P78617	0.126096	23.5475	0.229715	0.822312	0.9753	-6.91982	GH65	Y	Acid trehalase
C8VUC6	0.0994318	10.3618	0.0315599	0.975359	1	-6.94762	NA	NA	ATP synthase delta chain, mitochondrial, putative (AFU_orthologue AFUA_1G03100)
P20654	0.0848779	15.0721	0.0208504	0.983719	1	-6.94792	NA	N	Serine/threonine-protein phosphatase PP1
C8V7I0	0.0565654	24.6679	0.194837	0.84889	0.99799	-6.92776	NA	N	Vacuolar aspartyl aminopeptidase Lap4, putative (AFU_orthologue AFUA_5G03990)
Q5B118	0.044754	22.1184	0.0864261	0.932601	1	-6.94414	NA	Y	CFEM domain protein, putative (AFU_orthologue AFUA_6G06690)
C8VLL2	0.039299	19.399	0.0969404	0.924428	1	-6.9431	NA	NA	Arylsulfatase (AS) (EC 3.1.6.1) (Aryl-sulfate sulphohydrolase)
P28344	0.0257126	9.34375	0.0100321	0.992166	1	-6.9481	NA	N	Malate synthase, glyoxysomal
Q5BDL6	0.0224159	20.8008	0.0606398	0.952678	1	-6.94618	NA	N	DUF1000 domain protein (AFU_orthologue AFUA_1G09230)
Q5B7X0	0.0100102	20.4327	0.0186828	0.985411	1	-6.94797	GH3	Y	Glycosyl hydrolase, putative (AFU_orthologue AFUA_4G13770)
P55332	0	8	0	1	1	-6.94816	GH11	Y	Endo-1,4-beta-xylanase A
C8VLL3	0	8	0	1	1	-6.94816	GH15;CBM20	Y	Glucoamylase
Q5AZ75	0	8	0	1	1	-6.94816	GH25	Y	Secreted glycosyl hydrolase, putative (AFU_orthologue AFUA_4G14420)
C8VGN1	0	8.75037	0	1	1	-6.94816	GH92	Y	Alpha-1,2-mannosidase, putative subfamily (AFU_orthologue AFUA_6G13760)
C8V0B3	0	8	0	1	1	-6.94816	NA	N	Purine nucleoside phosphorylase
C8V2U2	0	8	0	1	1	-6.94816	NA	NA	Eukaryotic translation initiation factor subunit eIF-4F, putative (AFU_orthologue AFUA_2G09490)
C8V312	0	8	0	1	1	-6.94816	NA	NA	ARF GTPase activator (Glo3), putative (Eurofung)
C8V4A6	0	8	0	1	1	-6.94816	NA	NA	SWI-SNF complex subunit (BAF60b), putative (AFU_orthologue AFUA_1G06310)
C8VD86	0	8	0	1	1	-6.94816	NA	NA	Dienelactone hydrolase (AFU_orthologue AFUA_4G03730)
C8VED6	0	8	0	1	1	-6.94816	NA	NA	Uncharacterized protein
C8VEX3	0	8	0	1	1	-6.94816	NA	NA	Zinc knuckle domain protein (Byr3), putative (AFU_orthologue AFUA_1G07630)
C8VFD8	0	8	0	1	1	-6.94816	NA	N	Isocitrate dehydrogenase subunit 1, mitochondrial (Broad)
C8VIX5	0	8	0	1	1	-6.94816	NA	N	Isocitrate dehydrogenase [NADP]
C8VK49	0	8	0	1	1	-6.94816	NA	N	Membrane bound C2 domain protein (Vp115), putative (AFU_orthologue AFUA_7G01840)
C8VK94	0	8	0	1	1	-6.94816	NA	NA	Nuclear pore complex protein Nup85
C8VLX7	0	8	0	1	1	-6.94816	NA	NA	Acylphosphatase (EC 3.6.1.7)
C8VMG0	0	8	0	1	1	-6.94816	NA	NA	Valyl-tRNA synthetase (AFU_orthologue AFUA_8G04800)
C8VNR8	0	8	0	1	1	-6.94816	NA	NA	GPI anchored cell wall protein, putative (AFU_orthologue AFUA_4G08960)
C8VP28	0	8	0	1	1	-6.94816	NA	NA	NADH-ubiquinone oxidoreductase 30.4 kDa subunit, mitochondrial [Precursor] (Eurofung)
C8VQ30	0	8	0	1	1	-6.94816	NA	N	2-isopropylmalate synthase (Eurofung)
C8VRW7	0	8	0	1	1	-6.94816	NA	NA	CUE domain protein, putative (AFU_orthologue AFUA_1G09250)
C8VT28	0	8.62441	0	1	1	-6.94816	NA	N	60S ribosomal protein L6 (AFU_orthologue AFUA_1G11130)
C8VUB6	0	8	0	1	1	-6.94816	NA	N	6-phosphogluconolactonase, putative (AFU_orthologue AFUA_1G02980)
G5EAT6	0	8	0	1	1	-6.94816	NA	N	Malic enzyme
G5EAZ5	0	9.34341	0	1	1	-6.94816	NA	N	Uncharacterized protein
G5EB50	0	8	0	1	1	-6.94816	NA	NA	Non-specific serine/threonine protein kinase (EC 2.7.11.1)
G5EB64	0	8	0	1	1	-6.94816	NA	NA	Hist_deacetyl domain-containing protein
O59922	0	8	0	1	1	-6.94816	NA	N	cAMP-dependent protein kinase regulatory subunit
P23754	0	8	0	1	1	-6.94816	NA	N	Histone H2B
P50867	0	8.65459	0	1	1	-6.94816	NA	N	Cysteine synthase
Q5AQC7	0	8	0	1	1	-6.94816	NA	NA	Glycosyltransferase, putative (AFU_orthologue AFUA_8G02020)
Q5ASM3	0	8.6532	0	1	1	-6.94816	NA	N	Fumarate hydratase, putative (AFU_orthologue AFUA_6G02470)
Q5ATN9	0	8	0	1	1	-6.94816	NA	Y	Arylsulfatase, putative (AFU_orthologue AFUA_8G02520)
Q5AU54	0	8	0	1	1	-6.94816	NA	N	60S ribosomal protein L4, putative (AFU_orthologue AFUA_5G03020)
Q5AUI2	0	8	0	1	1	-6.94816	NA	NA	Uncharacterized protein
Q5AVH4	0	8	0	1	1	-6.94816	NA	NA	RNA binding protein, putative (AFU_orthologue AFUA_5G08310)
Q5AVM1	0	8	0	1	1	-6.94816	NA	NA	ATP-dependent RNA helicase dbp5 (EC 3.6.4.13)
Q5AVU3	0	8	0	1	1	-6.94816	NA	NA	Uncharacterized protein
Q5AVW3	0	8	0	1	1	-6.94816	NA	NA	Hydroperoxide and superoxide-radical responsive glutathione-dependent oxidoreductase (Eurofung)
Q5AVY6	0	8	0	1	1	-6.94816	NA	NA	Arsenite resistance protein Ars2, putative (AFU_orthologue AFUA_2G14710)
Q5AX38	0	8	0	1	1	-6.94816	NA	Y	Acid phosphatase, putative (AFU_orthologue; AFUA_4G03660)
Q5AY41	0	8	0	1	1	-6.94816	NA	NA	FSH1 domain-containing protein
Q5AZS1	0	8	0	1	1	-6.94816	NA	NA	Adenylosuccinate lyase (ASL) (EC 4.3.2.2) (Adenylosuccinase)
Q5AZU0	0	8	0	1	1	-6.94816	NA	NA	Mob1 family protein (AFU_orthologue AFUA_2G11710)
Q5AZU5	0	8	0	1	1	-6.94816	NA	N	Uncharacterized protein
Q5B041	0	8	0	1	1	-6.94816	NA	N	Heat shock protein 60
Q5B0M6	0	8.59793	0	1	1	-6.94816	NA	N	Acyl CoA binding protein family (AFU_orthologue AFUA_2G11060)
Q5B136	0	8	0	1	1	-6.94816	NA	NA	Eukaryotic translation initiation factor 3 subunit J (eIF3j) (Eukaryotic translation initiation factor 3 30 kDa subunit) (eIF-3 30 kDa)
Q5B161	0	9.91295	0	1	1	-6.94816	NA	N	60S acidic ribosomal protein P1 (AFU_orthologue AFUA_1G06830)
Q5B1K0	0	8.60759	0	1	1	-6.94816	NA	NA	Uncharacterized protein
Q5B2R7	0	8	0	1	1	-6.94816	NA	NA	Uncharacterized protein
Q5B2S6	0	8	0	1	1	-6.94816	NA	NA	Uncharacterized protein
Q5B2V8	0	8	0	1	1	-6.94816	NA	N	Adenylate kinase
Q5B4S8	0	8	0	1	1	-6.94816	NA	NA	60S ribosomal protein L36
Q5B551	0	8	0	1	1	-6.94816	NA	NA	Progesterone binding protein, putative (AFU_orthologue AFUA_4G06240)
Q5B5J3	0	8	0	1	1	-6.94816	NA	NA	TBP associated factor (Mot1), putative (AFU_orthologue AFUA_1G05830)
Q5B639	0	8	0	1	1	-6.94816	NA	NA	Glucuronyl hydrolase, putative (AFU_orthologue AFUA_7G05090)
Q5B8B8	0	8	0	1	1	-6.94816	NA	Y	Acid phosphatase, putative (AFU_orthologue AFUA_4G01070)
Q5B941	0	8	0	1	1	-6.94816	NA	NA	MRS7 family protein (AFU_orthologue AFUA_3G08230)
Q5B943	0	8	0	1	1	-6.94816	NA	NA	Uncharacterized protein
Q5B9D6	0	8.6038	0	1	1	-6.94816	NA	NA	Uncharacterized protein
Q5BA47	0	8	0	1	1	-6.94816	NA	NA	Glyceraldehyde-3-phosphate dehydrogenase (Eurofung)
Q5BAD7	0	8	0	1	1	-6.94816	NA	Y	Extracellular phytase, putative (AFU_orthologue AFUA_3G14030)
Q5BAJ8	0	8	0	1	1	-6.94816	NA	N	Chaperonin, putative (AFU_orthologue AFUA_6G10700)
Q5BB49	0	8	0	1	1	-6.94816	NA	NA	SAP domain protein (AFU_orthologue AFUA_5G07240)
Q5BB70	0	8	0	1	1	-6.94816	NA	NA	ABC transporter (Eurofung)
Q5BBL1	0	8	0	1	1	-6.94816	NA	N	Cytochrome b5, putative (AFU_orthologue AFUA_2G04710)
Q5BCG5	0	8	0	1	1	-6.94816	NA	NA	Uncharacterized protein
Q5BCQ6	0	8	0	1	1	-6.94816	NA	NA	BRCT domain-containing protein
Q5BDJ0	0	8	0	1	1	-6.94816	NA	NA	Iron/copper transporter Atx1, putative (AFU_orthologue AFUA_1G08880)
Q5BDK2	0	9.80606	0	1	1	-6.94816	NA	N	Uncharacterized protein
Q5BF10	0	8	0	1	1	-6.94816	NA	N	Mitochondrial phosphate carrier protein (Mir1), putative (AFU_orthologue AFUA_1G15140)
Q5BFL4	0	8	0	1	1	-6.94816	NA	NA	6-hexanolactone hydrolase, putative (AFU_orthologue AFUA_1G13270)
Q5BFW0	0	8	0	1	1	-6.94816	NA	NA	Ribosomal protein L26 (AFU_orthologue AFUA_6G11260)
Q5BFY9	0	8	0	1	1	-6.94816	NA	NA	Glyco_18 domain-containing protein
Q5BG65	0	8	0	1	1	-6.94816	NA	NA	40S ribosomal protein S8
Q5BHA5	0	8	0	1	1	-6.94816	NA	NA	Protein disulfide-isomerase (Eurofung)
Q5BCX8	0	8	0	1	1	-6.94816	AA9;CBM1	Y	Endo-beta-1,4-glucanase D
C8V6A6	-8.88178e-16	10.5586	-3.38396e-16	1	1	-6.94816	NA	N	Mitochondrial cytochrome b2, putative (AFU_orthologue AFUA_4G03120)
Q5BAJ0	-0.0293493	22.1154	-0.0518728	0.959512	1	-6.94671	NA	N	Ribose 5-phosphate isomerase A (AFU_orthologue AFUA_6G10610)
Q96VT4	-0.0550775	19.1903	-0.0251635	0.980352	1	-6.94782	AA2;AA2	N	Catalase-peroxidase
C8VUL6	-0.0628178	28.845	-0.193381	0.850003	0.99799	-6.92806	NA	Y	Hypothetical serine protease (Eurofung)
Q5B9F2	-0.0645656	26.8966	-0.137612	0.892906	1	-6.93797	GH3	Y	Probable beta-glucosidase L
C8VTL6	-0.0794348	17.2662	-0.0248474	0.980599	1	-6.94782	NA	N	Uncharacterized protein
Q5AQQ0	-0.0879971	26.5847	-0.116089	0.909567	1	-6.94091	CE4	Y	Uncharacterized protein
Q5AT47	-0.128772	10.5393	-0.0380647	0.970283	1	-6.94738	NA	NA	Uncharacterized protein
Q5AUM3	-0.129601	29.7151	-0.397068	0.698522	0.85972	-6.86388	GH43	Y	Arabinan endo-1,5-alpha-L-arabinosidase C
C8VJZ5	-0.136954	10.6142	-0.0392422	0.969364	1	-6.94733	NA	NA	Protein mitochondrial targeting protein (Mas1), putative (AFU_orthologue AFUA_1G05040)
Q5B2N6	-0.167088	22.4413	-0.307415	0.763974	0.922194	-6.8975	NA	N	ABC transporter (Eurofung)
Q5BA48	-0.191018	21.8546	-0.241191	0.813616	0.969213	-6.91693	NA	Y	Uncharacterized protein
Q5ASM1	-0.192531	21.1885	-0.199512	0.845315	0.996788	-6.92677	NA	NA	Aspartate aminotransferase (EC 2.6.1.1)
Q5ATS9	-0.194996	21.4618	-0.454173	0.658082	0.814863	-6.83813	NA	NA	Uncharacterized protein
C8VI97	-0.222194	22.6984	-0.481147	0.639356	0.79895	-6.8248	NA	NA	Uncharacterized protein
Q5AUR9	-0.233203	21.7883	-0.505531	0.62265	0.784553	-6.81213	NA	Y	Uncharacterized protein
Q5AS22	-0.23573	25.6564	-0.542393	0.597809	0.759696	-6.79182	CE14	Y	Uncharacterized protein
Q5B0J3	-0.249252	24.5053	-0.734834	0.477028	0.633965	-6.66417	NA	Y	Uncharacterized protein
C8VRD6	-0.28845	10.0045	-0.0918116	0.928413	1	-6.94362	NA	NA	Histidyl-tRNA synthetase, mitochondrial (AFU_orthologue AFUA_4G12920)
Q5B1C0	-0.294737	20.6248	-0.127646	0.900614	1	-6.93939	NA	Y	Putative plasma membrane sensor transducer (Eurofung)
Q5B7G6	-0.305952	19.7637	-0.714709	0.488917	0.645658	-6.67918	NA	NA	Uncharacterized protein
Q5AYL0	-0.311898	26.144	-0.889227	0.391941	0.567963	-6.5366	GH16	Y	Endo-1,3(4)-beta-glucanase, putative (AFU_orthologue AFUA_6G14540)
Q5AWN2	-0.320058	22.255	-0.623711	0.544882	0.705752	-6.74226	NA	N	Endonuclease/exonuclease/phosphatase family protein (AFU_orthologue; AFUA_2G16830)
C8VER3	-0.391446	25.4124	-0.661273	0.52135	0.681765	-6.71719	NA	Y	Cell wall cysteine-rich protein (AFU_orthologue AFUA_2G00400)
Q5B2G3	-0.400762	15.8532	-0.138486	0.89223	1	-6.93784	CE1	Y	Feruloyl esterase C
Q5AX79	-0.407829	16.3023	-0.214967	0.833525	0.985733	-6.92334	NA	NA	Uncharacterized protein
C8V664	-0.416291	18.55	-0.126714	0.901336	1	-6.93952	GH16	Y	Putative transglycosidase, GH16 family (Eurofung)
Q5AZR3	-0.418983	19.6377	-0.393428	0.701136	0.860341	-6.86541	NA	NA	F-box and WD repeat-containing protein (AFU_orthologue AFUA_2G12060)
C8VFG2	-0.475327	24.3024	-1.23637	0.240759	0.390574	-6.17579	NA	N	Phosphomannomutase
Q5BCK7	-0.509084	21.4168	-0.889622	0.391737	0.567963	-6.53625	NA	Y	Extracellular guanyl-specific ribonuclease RntA (AFU_orthologue AFUA_4G03230)
Q5AQM8	-0.516639	20.8216	-1.26589	0.230375	0.378242	-6.14081	NA	Y	Ser/Thr protein phosphatase family (AFU_orthologue AFUA_3G04160)
C8V9V7	-0.526042	15.5283	-0.183012	0.857947	1	-6.93016	NA	NA	Cytochrome c oxidase copper chaperone Cox17, putative (AFU_orthologue AFUA_3G07690)
Q5AU34	-0.563326	16.1645	-0.178509	0.861402	1	-6.93103	NA	NA	Uncharacterized protein
Q5AWZ9	-0.5747	29.5882	-1.18782	0.258646	0.413833	-6.23195	NA	Y	Putative uncharacterized protein
Q5B5X5	-0.58628	28.8849	-1.41669	0.182855	0.326659	-5.95266	NA	Y	Acid phosphatase PHOa (AFU_orthologue AFUA_1G03570)
Q5AZA9	-0.59046	15.9476	-0.142161	0.889391	1	-6.93729	NA	NA	Uncharacterized protein
C8VFV2	-0.595443	19.6013	-0.994385	0.340317	0.515211	-6.43766	NA	N	N-acetyltransferase family protein, putative (AFU_orthologue AFUA_4G10930)
C8V4N3	-0.606563	16.253	-0.232626	0.820104	0.974097	-6.9191	NA	NA	Alpha/beta hydrolase, putative (AFU_orthologue AFUA_6G11570)
O74288	-0.630499	24.3613	-1.76995	0.102975	0.225275	-5.45739	CBM42;GH54	Y	Alpha-L-arabinofuranosidase B
Q5AZ10	-0.631921	27.949	-2.20471	0.048458	0.127554	-4.76707	GH25	Y	Uncharacterized protein
Q5ATP7	-0.667654	27.6175	-2.2458	0.0450396	0.120105	-4.69834	NA	Y	PhiA protein [Source:UniProtKB/TrEMBLAcc:Q8J1V2]
C8VQV2	-0.670807	27.5393	-1.8267	0.0935589	0.21129	-5.37169	GH55	Y	Exo-beta-1,3-glucanase, putative (AFU_orthologue AFUA_6G11980)
C8VIQ4	-0.718393	19.6552	-1.9237	0.0792615	0.18639	-5.22186	NA	NA	Uncharacterized protein
Q5BF39	-0.738215	21.9735	-1.30791	0.216219	0.35788	-6.08994	NA	N	Predicted protein
Q5BG37	-0.770528	25.7407	-1.38493	0.192119	0.327797	-5.99354	NA	Y	Uncharacterized protein
Q5BAA4	-0.772864	13.9092	-0.174412	0.864547	1	-6.93181	NA	N	Acetohydroxyacid reductoisomerase (Eurofung)
Q5AUT0	-0.818068	30.354	-2.74681	0.0181865	0.0640667	-3.82839	GH17	Y	Probable glucan endo-1,3-beta-glucosidase eglC
C8VBF3	-0.819332	19.2111	-0.901457	0.385672	0.566022	-6.52559	NA	NA	Uncharacterized protein
Q5ARW1	-0.835579	24.9817	-1.89081	0.0838679	0.19387	-5.27312	GH25	Y	Uncharacterized protein
C8V1N7	-0.850803	17.5879	-0.288049	0.778388	0.936821	-6.90366	NA	N	Elongation factor 3 (Eurofung)
Q00208	-0.869125	31.3939	-2.57499	0.0248788	0.0805599	-4.13228	NA	Y	Alkaline protease 1
G5EAT0	-0.90605	26.4242	-2.17103	0.0514417	0.133914	-4.82301	GH13;CBM20	Y	Uncharacterized protein
Q5B037	-0.925118	21.5832	-2.2731	0.0428973	0.116681	-4.65242	CE1	Y	Acetylxylan esterase A
Q5BCB7	-0.982744	27.2814	-3.56175	0.00411186	0.0243136	-2.35464	NA	Y	Predicted protein
Q5AUP3	-1.01027	21.4956	-2.10629	0.057671	0.147522	-4.92952	CE1	Y	Polyhydroxybutyrate depolymerase, putative (AFU_orthologue AFUA_4G03560)
C8V6E2	-1.09632	28.1675	-1.6618	0.123303	0.252169	-5.61632	NA	Y	Uncharacterized protein
Q5AW46	-1.11893	23.5976	-3.08179	0.00985043	0.0423202	-3.22601	NA	N	Uncharacterized protein AN7484
C8VGR8	-1.11937	26.1709	-1.53638	0.151249	0.288362	-5.79282	NA	NA	Uncharacterized protein
C8VAK7	-1.12875	28.4264	-1.73349	0.109465	0.234444	-5.51162	NA	Y	Glutaminase A [Source:UniProtKB/TrEMBLAcc:Q9UVX8]
Q5ASK0	-1.13565	23.122	-4.09352	0.00159422	0.0135769	-1.39789	NA	Y	Uncharacterized protein
Q5AT48	-1.13865	18.6666	-0.40469	0.693065	0.854291	-6.86064	NA	Y	Uncharacterized protein
Q5B8E6	-1.14763	21.728	-1.32322	0.211242	0.351066	-6.07111	NA	N	Aldose 1-epimerase, putative (AFU_orthologue AFUA_3G13240)
C8VI88	-1.17359	28.5758	-1.42492	0.180514	0.326659	-5.94194	NA	Y	Uncharacterized protein
Q5ARK3	-1.24438	19.3415	-2.53451	0.0267778	0.0844962	-4.20316	NA	NA	Helicase swr1 (EC 3.6.4.12)
Q5B166	-1.25994	18.9956	-0.386838	0.705876	0.864857	-6.86814	NA	NA	Leucine Rich Repeat domain protein (AFU_orthologue AFUA_1G06762)
Q5B5Z6	-1.26904	10.3113	-0.438603	0.669003	0.826951	-6.84548	NA	NA	Transcription factor HapC (Eurofung)
Q5B3K6	-1.29359	17.6143	-0.504976	0.623028	0.784553	-6.81242	NA	N	Ribonuclease T2-like
Q5AWC8	-1.30668	26.5323	-2.36015	0.036699	0.105075	-4.50464	GH15;CBM20	N	Glucoamylase
Q5B5X8	-1.31961	19.4878	-0.468617	0.648023	0.80485	-6.83109	GH5	Y	Probable glucan 1,3-beta-glucosidase A
Q5BAW1	-1.32637	21.0391	-2.05779	0.0627967	0.155279	-5.00839	NA	Y	Uncharacterized protein
Q5ASG9	-1.35363	23.2823	-2.00547	0.0688008	0.167088	-5.09251	GH28	Y	Exopolygalacturonase X-1
Q5B0B5	-1.37589	20.5734	-0.557065	0.588066	0.753315	-6.78336	NA	NA	Ndt80 homologue ndtA (Eurofung)
Q5AUX2	-1.40549	20.3207	-2.7053	0.0196192	0.0681245	-3.90221	GH62	Y	Alpha-L-arabinofuranosidase axhA-2
Q5ARJ0	-1.40984	17.6413	-0.476533	0.642541	0.799259	-6.82714	NA	NA	Uncharacterized protein
Q5BEW8	-1.40984	17.6413	-0.476533	0.642541	0.799259	-6.82714	NA	N	3-isopropylmalate dehydrogenase
Q5AVI9	-1.46751	26.6659	-3.53719	0.0042984	0.0246674	-2.39918	NA	Y	Phosphoesterase superfamily protein (AFU_orthologue; AFUA_1G17590)
Q5B3I1	-1.46919	21.9636	-0.477023	0.642202	0.799259	-6.82689	NA	NA	Microbody (Peroxisome) biogenesis protein peroxin 19 (Eurofung)
C8VSU5	-1.4814	22.1224	-1.46272	0.170093	0.315446	-5.89223	GH92	Y	Alpha-1,2-mannosidase family protein, putative (AFU_orthologue AFUA_1G10790)
Q5AX34	-1.49837	11.6221	-0.49841	0.627507	0.787762	-6.81589	NA	NA	Sterol 24-C-methyltransferase (EC 2.1.1.41) (Delta(24)-sterol C-methyltransferase)
C8VLI1	-1.57713	14.177	-0.457232	0.655945	0.813452	-6.83666	NA	NA	Uncharacterized protein
Q5BET9	-1.61862	25.3172	-3.36275	0.00589815	0.0298937	-2.716	GH31	Y	Alpha-1,4-glucosidase (Eurofung)
Q5ATW2	-1.63489	9.33919	-0.890545	0.391262	0.567963	-6.53542	NA	NA	NTF2 and RRM domain protein (AFU_orthologue AFUA_5G04160)
C8VRL0	-1.64483	11.8098	-0.37968	0.711039	0.869877	-6.87106	NA	NA	Fatty acid synthase, alpha subunit
C8VT57	-1.70207	29.0679	-4.77992	0.000492304	0.00759945	-0.201252	GH81	Y	Putative endo beta 1,3 glucanase, GH81 family (Eurofung)
Q5BGQ9	-1.71174	10.3878	-0.574753	0.576431	0.741905	-6.77288	NA	NA	Deoxyuridine 5'-triphosphate nucleotidohydrolase (dUTPase) (EC 3.6.1.23) (dUTP pyrophosphatase)
G5EB45	-1.79702	18.8401	-0.784493	0.448469	0.611393	-6.62551	GH13	Y	Alpha-amylase
C8VH99	-1.86518	13.5825	-0.624496	0.544384	0.705752	-6.74175	NA	NA	Dihydrolipoamide S-succinyltransferase (Eurofung)
Q5BE68	-1.87227	17.6218	-0.529035	0.606752	0.767612	-6.79934	NA	N	Eukaryotic translation elongation factor 1 subunit Eef1-beta, putative (AFU_orthologue AFUA_1G11190)
C8VBH5	-1.88179	8.50181	-1.38886	0.190951	0.326659	-5.98852	NA	NA	Uncharacterized protein
Q5B324	-1.88752	14.0015	-0.56618	0.582054	0.747963	-6.778	NA	NA	Uncharacterized protein
Q5BE81	-1.93538	9.17582	-0.856505	0.409056	0.579497	-6.56544	NA	NA	Uncharacterized protein
Q5AZK7	-1.97864	23.7757	-2.81812	0.0159627	0.059207	-3.70105	NA	Y	Allergenic cerato-platanin Asp F13 (AFU_orthologue AFUA_2G12630)
Q5BAF9	-1.99476	9.78512	-0.816963	0.430402	0.595267	-6.599	NA	NA	Hva1_TUDOR domain-containing protein
Q5AT41	-1.99719	10.0142	-0.709461	0.492047	0.647597	-6.68304	NA	N	GNAT family acetyltransferase, putative (AFU_orthologue AFUA_3G03650)
Q5B8F8	-1.99805	9.72811	-0.83606	0.420002	0.588097	-6.58297	NA	N	40S ribosomal protein S0
Q5B3N5	-2.02432	21.4462	-2.67648	0.0206789	0.0697849	-3.95332	NA	Y	GPI anchored protein, putative (AFU_orthologue AFUA_5G09960)
Q5BGT5	-2.04516	25.7789	-2.297	0.0411021	0.112548	-4.61204	GH16	Y	Endo-1,3(4)-beta-glucanase, putative (AFU_orthologue AFUA_1G05290)
Q5AZC4	-2.05194	12.0507	-0.523583	0.610421	0.771059	-6.80235	NA	NA	Uncharacterized protein
Q5AYK1	-2.11141	9.24206	-0.887334	0.392917	0.567963	-6.5383	NA	N	Ribosomal protein L14 (AFU_orthologue AFUA_6G03830)
Q5BDU2	-2.19734	10.7801	-0.861365	0.406483	0.578758	-6.56121	NA	NA	La domain family (AFU_orthologue AFUA_1G09770)
Q5B5N1	-2.22504	21.6003	-2.34981	0.0373873	0.1063	-4.52229	NA	NA	Uncharacterized protein
Q5B612	-2.23269	9.15772	-1.01055	0.332837	0.506707	-6.42162	NA	N	Glutamate carboxypeptidase, putative (AFU_orthologue AFUA_1G03740)
C8V7E4	-2.23532	15.0464	-0.663908	0.519721	0.680726	-6.71538	NA	N	Glutamyl-tRNA synthetase (AFU_orthologue AFUA_5G03560)
Q5BFS8	-2.24898	18.1899	-0.749363	0.468557	0.62679	-6.65309	AA11B	NA	Extracellular protein, putative (AFU_orthologue AFUA_6G10930)
C8V0Z9	-2.25173	9.31262	-0.896135	0.388391	0.567554	-6.5304	NA	NA	Coronin
Q5B2V2	-2.29578	9.93088	-0.974672	0.349602	0.528287	-6.45693	NA	NA	Histone H2A.Z-specific chaperone chz1
C8V527	-2.31232	8.61662	-1.3895	0.190762	0.326659	-5.9877	NA	NA	Uncharacterized protein
Q5AUJ8	-2.34037	8.6241	-1.38953	0.190754	0.326659	-5.98766	NA	N	NAD dependent epimerase/dehydratase family protein (AFU_orthologue AFUA_5G02240)
Q5B4Q5	-2.34511	8.62536	-1.38954	0.190752	0.326659	-5.98766	NA	NA	60S ribosomal protein L11 (Broad)
Q5B6X8	-2.35285	13.9938	-0.542692	0.59761	0.759696	-6.79165	NA	NA	Leucyl-tRNA synthetase (AFU_orthologue AFUA_6G12630)
Q5AUR8	-2.39017	29.1963	-2.54778	0.0261403	0.0838397	-4.17996	NA	Y	Neutral protease 2 homolog AN7962
Q5BBW6	-2.39332	8.63822	-1.38958	0.190738	0.326659	-5.98759	NA	NA	40S ribosomal protein S6
Q5BGN0	-2.39903	13.9124	-0.632966	0.539028	0.700393	-6.73621	NA	NA	Asparaginase, aspartic hydroxamate res. (Eurofung)
Q5B0W1	-2.39952	13.4417	-0.910625	0.381018	0.5602	-6.51724	NA	NA	SRP receptor beta subunit (Srp102), putative (AFU_orthologue AFUA_2G07600)
Q5B8M6	-2.43096	12.5294	-0.819356	0.429089	0.59446	-6.59701	NA	N	Allantoicase, expressed, purine use (Eurofung)
Q5AS60	-2.43557	9.25878	-1.01386	0.331321	0.506289	-6.41831	NA	NA	40S ribosomal protein S1
G5EB40	-2.5154	14.2662	-0.830915	0.422788	0.589735	-6.58732	NA	Y	Uncharacterized protein
Q5BGU9	-2.51659	26.5861	-3.87338	0.00235193	0.0166885	-1.79169	NA	Y	Uncharacterized protein
C8VQM0	-2.52654	23.4935	-3.27705	0.00689455	0.0336884	-2.87172	NA	NA	Protein kinase C (EC 2.7.11.13)
Q5B934	-2.54348	16.1332	-1.05923	0.311046	0.482535	-6.37203	NA	NA	Probable dipeptidyl-aminopeptidase B (DPAP B) (EC 3.4.14.5)
Q5B3Z1	-2.58425	8.68913	-1.38975	0.190688	0.326659	-5.98738	NA	NA	SAICAR_synt domain-containing protein
Q5AT34	-2.65553	22.1241	-4.17228	0.001389	0.0135769	-1.25802	NA	N	Phosphatidylglycerol specific phospholipase, putative (AFU_orthologue AFUA_3G01530)
Q5ATA3	-2.66763	16.0728	-0.937308	0.367697	0.548004	-6.49254	GH43	N	Xylosidase : arabinofuranosidase (AFU_orthologue AFUA_2G13190)
C8VCW3	-2.67207	10.6165	-0.84082	0.417437	0.588097	-6.57892	NA	NA	Uncharacterized protein
C8VG95	-2.67332	9.34924	-1.06365	0.309118	0.480543	-6.36742	NA	NA	60S ribosomal protein L8
C8VLU1	-2.67779	18.8986	-1.23173	0.242427	0.3925	-6.18124	NA	N	Cytidine deaminase, putative (AFU_orthologue AFUA_8G02770)
Q5B2R6	-2.69836	13.6178	-0.899077	0.386886	0.566785	-6.52774	NA	NA	30S ribosomal subunit S4, putative (AFU_orthologue AFUA_1G06980)
Q5B3Q5	-2.70236	26.3435	-2.9612	0.012284	0.0491359	-3.44394	GH55	Y	Uncharacterized protein
Q5AWI5	-2.71693	10.2685	-0.776732	0.452858	0.612823	-6.6317	NA	NA	Alpha/beta-glucosidase agdC (EC 3.2.1.20) (EC 3.2.1.21)
Q5AVD8	-2.74257	10.712	-1.02887	0.324509	0.496912	-6.40319	NA	N	Single-stranded DNA-binding protein
C8VGD6	-2.75415	10.0255	-0.883762	0.394765	0.568127	-6.54149	NA	N	Small GTPase RanA [Source:UniProtKB/TrEMBLAcc:Q6T4V9]
C8V7B0	-2.77645	8.74039	-1.38988	0.190649	0.326659	-5.98721	NA	NA	RNP domain protein (AFU_orthologue AFUA_6G12300)
Q5B710	-2.83849	18.486	-1.33534	0.207368	0.347373	-6.05608	NA	NA	Uncharacterized protein
C8VQT9	-2.84477	9.24207	-1.66755	0.122138	0.251044	-5.60801	NA	NA	WW domain-containing protein
Q5B232	-3.00361	13.714	-0.824706	0.426165	0.59242	-6.59254	NA	NA	Extracellular dioxygenase, putative (AFU_orthologue AFUA_3G14630)
Q5AST9	-3.0064	13.0548	-1.03388	0.322257	0.49522	-6.39809	NA	NA	Uncharacterized protein
Q5B1X1	-3.03489	18.5287	-1.32838	0.209584	0.349735	-6.06471	NA	NA	Uncharacterized protein
Q5BFC7	-3.05467	19.4087	-1.48032	0.165418	0.308176	-5.86878	NA	NA	Nuclear segregation protein (Bfr1), putative (AFU_orthologue AFUA_1G14120)
Q5AWD4	-3.06771	24.7855	-3.44659	0.00506487	0.0275529	-2.56367	GH3	Y	Probable beta-glucosidase M
Q5ATL5	-3.14587	15.465	-1.09052	0.297608	0.468818	-6.33913	NA	NA	MFS siderochrome iron transporter MirB (AFU_orthologue AFUA_3G03640)
Q5B4W6	-3.15457	18.7555	-1.50089	0.160093	0.299623	-5.84113	NA	N	Diphosphomevalonate decarboxylase (AFU_orthologue AFUA_4G07130)
Q5B5U3	-3.28554	11.1504	-0.854203	0.410279	0.580221	-6.56743	NA	N	Uncharacterized protein
Q5B3H9	-3.38918	18.3888	-1.13293	0.280106	0.444681	-6.29331	NA	Y	Glutaminase, putative (AFU_orthologue AFUA_3G10910)
Q5B1G4	-3.40706	16.9397	-1.12277	0.284228	0.45035	-6.30442	NA	N	Kynurenine aminotransferase, putative (AFU_orthologue AFUA_4G11190)
Q5AZ04	-3.52263	29.1081	-4.77835	0.000493592	0.00759945	-0.20392	NA	Y	Uncharacterized protein
G5EAZ3	-3.56446	31.4856	-3.92096	0.00216141	0.0158893	-1.70626	GH18	N	Endochitinase B
C8VH30	-3.56549	17.8774	-1.27365	0.227707	0.374789	-6.13151	NA	NA	Putative Zn(II)2Cys6 transcription factor (Eurofung)
C8VN07	-3.68752	26.8493	-3.89481	0.00226407	0.0163494	-1.75319	NA	Y	MBL2-like secreted peptide, putative (AFU_orthologue AFUA_5G00910)
Q5B8G3	-3.70167	9.54338	-1.70292	0.115187	0.241625	-5.55658	NA	NA	Nucleolar protein 58
C8VJ09	-3.87096	23.6827	-3.37187	0.00580115	0.0295858	-2.69943	NA	N	Aspartyl aminopeptidase (AFU_orthologue AFUA_3G08290)
C8VHE1	-3.95728	18.3713	-1.36345	0.198607	0.334151	-6.02084	NA	Y	Uncharacterized protein
Q5BEW3	-4.01898	14.9149	-1.5099	0.157807	0.296286	-5.82894	NA	NA	RNA splicing factor (Pad-1), putative (AFU_orthologue AFUA_1G15810)
Q5BA61	-4.11419	18.8451	-2.07677	0.0607423	0.15251	-4.97763	NA	NA	Pectin lyase B (PLB) (EC 4.2.2.10)
Q5BBY6	-4.25894	11.8526	-1.39118	0.190267	0.326659	-5.98556	NA	NA	Zinc knuckle domain protein (AFU_orthologue AFUA_4G13280)
Q5AQK5	-4.39288	13.8045	-1.30807	0.216167	0.35788	-6.08975	NA	N	2,4-dihydroxyhept-2-ene-1,7-dioic acid aldolase (AFU_orthologue AFUA_1G11530)
Q5AXL7	-4.42958	10.2484	-1.63292	0.129302	0.259362	-5.65773	NA	NA	Pyr_redox_2 domain-containing protein
C8VN66	-4.63329	13.2813	-1.24595	0.237349	0.386581	-6.16451	NA	N	Uncharacterized protein
C8V5Z6	-4.67727	15.7551	-1.41389	0.183655	0.326659	-5.95628	NA	NA	Actin interacting protein 2 (AFU_orthologue AFUA_5G02230)
Q5AVT6	-4.68347	9.79914	-1.88489	0.0847239	0.194746	-5.28231	NA	NA	DUF636 domain protein (AFU_orthologue AFUA_2G15290)
C8VTW4	-4.70773	15.4296	-1.39956	0.187804	0.326659	-5.97479	NA	NA	Stress-response A/B barrel domain-containing protein
Q5B2K8	-4.74	12.0278	-1.38392	0.19242	0.327797	-5.99483	NA	N	40S ribosomal protein S11 (Broad)
C8VCT5	-4.75372	15.5303	-1.19749	0.255001	0.408803	-6.2209	GH43;CBM6	Y	Putative uncharacterized protein (Fragment)
P16928	-4.7674	15.8533	-1.11403	0.287806	0.455135	-6.3139	NA	N	Acetyl-coenzyme A synthetase
C8VAM4	-4.82865	13.7761	-1.56073	0.145428	0.282545	-5.75924	NA	N	40S ribosomal protein S4, putative (AFU_orthologue AFUA_3G06840)
Q5B708	-4.93224	12.7606	-1.3047	0.217274	0.358899	-6.09387	NA	NA	Putative GPI-anchored protein (Eurofung)
Q5AR97	-4.96234	18.641	-2.62183	0.0228457	0.0750649	-4.0499	GH1	Y	Beta-1,4-glucosidase (Eurofung)
Q5BHB7	-5.01812	16.103	-1.72285	0.111427	0.236954	-5.52732	NA	NA	Integral membrane protein (Ptm1), putative (AFU_orthologue AFUA_5G12390)
Q5AR07	-5.09129	12.1785	-1.36163	0.199164	0.334399	-6.02313	NA	Y	NlpC/P60-like cell-wall peptidase, putative (AFU_orthologue AFUA_5G13730)
Q5B063	-5.12816	19.6717	-2.49291	0.0288768	0.0895041	-4.27569	NA	NA	Eukaryotic translation initiation factor 5, putative (AFU_orthologue AFUA_2G08990)
Q5BG91	-5.18423	16.5509	-1.74126	0.108052	0.232639	-5.50011	NA	NA	Nitrogen permease regulator Npr2, putative (AFU_orthologue AFUA_1G04580)
C8VQN7	-5.20062	11.5539	-1.43539	0.177576	0.326356	-5.92827	NA	NA	Glucose repressible protein Grg1, putative (AFU_orthologue AFUA_5G14210)
P23753	-5.21818	9.39151	-2.39759	0.0343063	0.100337	-4.44047	NA	NA	Histone H3
C8VTZ4	-5.25807	11.5883	-1.42738	0.179822	0.326659	-5.93874	NA	NA	PfkB domain-containing protein
Q5B6N6	-5.3665	16.6746	-1.75893	0.104899	0.228604	-5.47385	NA	NA	Small nucleolar ribonucleoprotein complex subunit, putative (AFU_orthologue AFUA_2G03930)
Q5BGV9	-5.9285	12.9251	-1.53679	0.151149	0.288362	-5.79225	GH18	N	Uncharacterized protein
Q5B0M3	-6.33922	17.683	-2.49137	0.0289572	0.0895041	-4.27836	NA	N	Uncharacterized protein
Q5BBL8	-6.40949	15.1132	-1.59878	0.136723	0.268833	-5.7061	NA	Y	GR78_NEUCR 78 kDa GLUCOSE-REGULATED PROTEIN HOMOLOG (GRP 78) (IMMUNOGLOBULIN HEAVY CHAIN BINDING PROTEIN HOMOLOG) (BIP)
C8V7A0	-6.57498	14.1778	-1.71846	0.112246	0.237903	-5.53379	NA	N	Uncharacterized protein
Q5BBD0	-6.78409	10.4855	-2.77395	0.0173059	0.0619369	-3.77999	NA	NA	Prolyl-tRNA synthetase (AFU_orthologue AFUA_2G16010)
Q5ATS7	-6.80373	12.2529	-2.31024	0.0401386	0.111438	-4.5896	NA	N	Uncharacterized protein
Q5BFI9	-6.82321	12.4886	-2.16902	0.0516246	0.133914	-4.82633	NA	NA	Uncharacterized protein
G5EAY1	-6.91834	12.966	-2.3928	0.0346038	0.100845	-4.4487	NA	N	Uncharacterized protein
C8VCK1	-7.2815	11.5145	-1.85661	0.0889173	0.20324	-5.32593	NA	NA	Translation initiation factor 4B (AFU_orthologue AFUA_2G16400)
Q5BAH1	-7.34461	15.5785	-2.84429	0.0152164	0.0580214	-3.65418	NA	NA	Conserved leucine-rich repeat protein (AFU_orthologue AFUA_6G10390)
Q5B7U0	-7.45574	18.6074	-3.24795	0.0072705	0.0349827	-2.9246	CE8	Y	Pectinesterase A
Q5B4P0	-7.48306	13.3342	-2.27755	0.0425579	0.116145	-4.64492	NA	NA	Mitochondrial import inner membrane translocase subunit tim50
Q5B0I2	-7.60275	11.3022	-2.53393	0.0268059	0.0844962	-4.20417	NA	NA	Uncharacterized protein
C8VAU8	-7.77396	15.3153	-3.19529	0.00800425	0.036901	-3.02021	NA	NA	UDP-glucose 4-epimerase (EC 5.1.3.2)
C8VBB7	-7.797	10.0792	-4.1593	0.00142083	0.0135769	-1.28103	NA	NA	DUF907 domain protein (AFU_orthologue AFUA_2G06100)
Q5BB86	-7.9245	10.1132	-4.13261	0.00148869	0.0135769	-1.32839	NA	NA	Uncharacterized protein
Q5B0D4	-8.05798	14.3278	-2.37928	0.0354568	0.101876	-4.47189	NA	Y	60S acidic ribosomal protein P2/allergen Asp F 8 (AFU_orthologue AFUA_2G10100)
C8V0H6	-8.07002	15.7203	-3.98698	0.00192306	0.0152351	-1.58798	NA	N	Malate dehydrogenase, NAD-dependent (AFU_orthologue AFUA_6G05210)
Q5B493	-8.39872	11.2298	-2.46704	0.0302619	0.0924859	-4.32061	NA	NA	PA and RING finger domain protein (AFU_orthologue AFUA_2G02470)
C8V9B5	-8.50277	12.4054	-2.90588	0.0135936	0.0535863	-3.54357	NA	NA	Putative nucleosome assembly protein
C8VMA9	-8.58599	12.8656	-2.83205	0.0155611	0.0587863	-3.67612	NA	N	E1 ubiquitin activating enzyme (Eurofung)
Q5AS50	-8.78464	15.6747	-2.51881	0.0275518	0.086139	-4.23057	GH74;GH74	Y	Vacuolar protein sorting/targeting protein 10
Q5BBP8	-9.23989	16.9682	-5.16907	0.000260043	0.005735	0.451322	NA	NA	Polyketide synthase, putative (JCVI)
Q5BFX3	-12.6799	14.6843	-3.75474	0.00290627	0.0193587	-2.00538	NA	N	F-box and WD domain protein (AFU_orthologue AFUA_6G11400)
Q5B027	-15.6636	19.3299	-6.42522	3.83028e-05	0.00508965	2.41171	AA13	Y	Uncharacterized protein
Q5B1W7	-16.1674	15.117	-34.8683	4.12699e-13	1.68381e-10	18.2299	CBM20;AA13	Y	Uncharacterized protein

## Sheet: 3. CAZymes_(-)AnAA13A+B
UniProt	logFC	AveExpr	t	P.Value	adj.P.Val	B	CAZy	Secreted	Name
Q5BEJ5	12.572	13.7121	4.2852	0.00114142	0.0122553	-1.05852	AA7	Y	FAD binding domain protein (JCVI)
Q5BDV3	10.9611	14.4368	4.08607	0.0016152	0.0135769	-1.41115	GH51	N	Alpha-L-arabinofuranosidase C
Q5ATC7	9.55167	17.4601	4.43619	0.000880071	0.0107185	-0.793851	PL3	Y	Pectate lyase H
Q5AW09	9.0666	10.4178	4.08239	0.00162568	0.0135769	-1.41771	CE10	Y	Carboxylesterase, putative (AFU_orthologue; AFUA_3G09230)
Q5BD29	8.60311	12.1897	3.40997	0.00541297	0.0284967	-2.6302	GH17	Y	Probable beta-glucosidase btgE
Q5B4L5	8.53152	21.0724	3.50992	0.00451573	0.0254127	-2.44867	GH16	Y	Putative transglycosidase, GH16 family (Eurofung)
Q5B8C4	7.71426	13.5122	2.98212	0.0118224	0.0484777	-3.40622	AA3	N	Uncharacterized protein
Q5BA58	6.9231	14.4782	1.98364	0.0714611	0.172012	-5.1273	CE10	Y	Probable dipeptidyl-peptidase 5
Q5BE88	6.05707	19.6486	1.79523	0.0986796	0.218811	-5.4194	AA7	Y	Isoamyl alcohol oxidase, putative (AFU_orthologue AFUA_7G00940)
C8VKG9	5.72191	21.1801	2.26373	0.0436217	0.117476	-4.66821	GH43	Y	Xylosidase/arabinosidase, putative (AFU_orthologue AFUA_2G04480)
Q5AW19	5.6835	22.8023	4.68301	0.000578981	0.00800761	-0.366848	CBM43;GH72	Y	Putative 1,3-beta-transglucosylase, GH72 family (Eurofung)
Q5BFF4	5.23751	18.9853	1.69738	0.116253	0.243237	-5.56469	GH132	Y	SUN domain protein (Adg3), putative (AFU_orthologue AFUA_1G13940)
Q5B6A5	4.53694	14.0936	1.18153	0.26104	0.416032	-6.2391	GH128	Y	Uncharacterized protein
Q5AVN4	4.47952	24.1703	5.51619	0.000149825	0.00552576	1.01574	PL1	Y	Pectate lyase A
Q5AVQ6	4.33881	21.9023	3.96769	0.00198974	0.0155463	-1.6225	GH27	Y	Probable alpha-galactosidase B
G5EB27	4.20616	20.1218	4.34325	0.00103249	0.0115412	-0.956473	GH20	Y	Beta-hexosaminidase
Q5B1Z0	4.17823	15.2797	1.72242	0.111508	0.236954	-5.52796	AA2	N	Putative heme-binding peroxidase
Q5AU55	4.10966	21.7819	2.75404	0.0179477	0.0636753	-3.81551	AA11	Y	Uncharacterized protein
Q5AVM3	4.07307	26.6033	4.22363	0.00127013	0.0131193	-1.16713	GH72	Y	1,3-beta-glucanosyltransferase Gel1 (AFU_orthologue; AFUA_2G01170)
Q5B8A1	3.56624	24.9071	4.60629	0.000658898	0.00853429	-0.498793	AA3	Y	Uncharacterized protein
G5EB58	3.31777	13.2127	0.839592	0.418098	0.588097	-6.57996	GH71	Y	Alpha-1,3-glucanaseMutanasePutative uncharacterized protein ;; [Source:UniProtKB/TrEMBL;Acc:Q96VT3]
Q5AUN2	3.04443	23.7144	5.21335	0.000242153	0.005735	0.52426	AA3	Y	Uncharacterized protein
Q5B620	2.93866	14.8798	0.780973	0.450456	0.611393	-6.62832	CBM66	N	Uncharacterized protein
Q5ARF0	2.92823	24.6327	3.9311	0.00212291	0.0158284	-1.68807	CE10	Y	Cholinesterase, putative (AFU_orthologue AFUA_7G01710)
Q5AWC3	2.86816	23.7667	5.61354	0.000128754	0.00552576	1.17093	CE10	Y	Carboxylesterase, putative (AFU_orthologue; AFUA_5G13710)
Q5B6C6	2.8421	19.9327	0.750451	0.467926	0.62679	-6.65226	GH3	Y	Probable beta-glucosidase F
C8VT39	2.82409	25.3131	3.24267	0.0073409	0.0350303	-2.93419	GH17	Y	Putative beta-transglucosylase. Family GH17. A fumigatus Bgt1-like (Eurofung)
Q5AYD3	2.82381	22.7672	2.32531	0.0390691	0.109555	-4.56403	GH132	Y	SUN domain protein (Eurofung)
Q5B3J8	2.66503	9.29248	1.07569	0.30392	0.476921	-6.35481	PL1	Y	Probable pectin lyase F
Q5AZ52	2.62668	20.5258	5.33895	0.000198122	0.00552576	0.729672	AA9	Y	Uncharacterized protein
Q5B2C1	2.6266	18.0748	0.835746	0.420172	0.588097	-6.58323	CE5	Y	Probable cutinase 1
Q5BAP5	2.58289	22.2208	4.73509	0.000530571	0.00796666	-0.277701	GH16	Y	Endo-1,3(4)-beta-glucanase xgeA
Q5BAP2	2.54582	24.6209	2.34394	0.0377838	0.107054	-4.5323	AA9	Y	Endoglucanase, putative (AFU_orthologue AFUA_2G14490)
Q5BGD7	2.54504	20.3599	3.49625	0.00462892	0.0256952	-2.47349	GH76	Y	Putative endo mannanase, GH76 family (Eurofung)
C8VCJ5	2.52432	23.444	2.62038	0.0229058	0.0750649	-4.05245	AA7	Y	FAD-dependent oxygenase, putative (AFU_orthologue; AFUA_3G00840)
C8V5X6	2.51981	22.312	6.22871	5.09434e-05	0.00508965	2.12005	GH105	N	Cell wall glycosyl hydrolase YteR, putative (AFU_orthologue AFUA_2G14630)
Q5BC78	2.382	23.4777	4.39559	0.00094355	0.0108442	-0.864781	CE4	Y	Uncharacterized protein
Q5B624	2.31826	20.1589	3.54675	0.00422481	0.0246674	-2.38185	AA3	Y	GMC oxidoreductase (Eurofung)
C8VSK8	2.23228	21.5025	2.79068	0.0167844	0.0608716	-3.75011	GH72	Y	Putative 1,3-beta-transglucosylase, GH72 family (Eurofung)
Q5ASE8	2.22887	9.27995	0.940945	0.365907	0.54685	-6.48913	CE1	N	Esterase, putative (AFU_orthologue AFUA_5G09860)
Q5B430	2.1723	21.1577	3.64651	0.00352925	0.0221528	-2.20104	GH17	N	Glucan endo-1,3-beta-glucosidase btgC
Q5B9S6	2.09191	21.6816	4.06852	0.00166576	0.0137299	-1.44241	AA3	Y	Uncharacterized protein
Q5AQP7	2.06327	22.1293	3.40158	0.00549612	0.0285658	-2.64544	GH105	Y	Unsaturated rhamnogalacturonan hydrolase (Eurofung)
Q5BDE7	1.82399	24.7816	3.43735	0.00515049	0.0278331	-2.58046	CE10	Y	Triacylglycerol lipase, putative (AFU_orthologue AFUA_8G04210)
Q5BCD8	1.82056	20.1269	2.19906	0.0489462	0.128425	-4.77647	CE16	Y	GDSL Lipase/Acylhydrolase family protein (AFU_orthologue AFUA_4G14700)
P0C0V3	1.75282	21.2672	2.93173	0.0129652	0.0516076	-3.49705	AA2	N	Cytochrome c peroxidase, mitochondrial
C8VCU1	1.71838	28.2224	4.78726	0.000486318	0.00759945	-0.188757	AA7	Y	Putative uncharacterized protein
Q5BAV5	1.54749	21.9323	1.20923	0.250635	0.403388	-6.2074	GH92	Y	Alpha-1,2-mannosidase family protein (AFU_orthologue AFUA_5G10520)
C8VKQ6	1.45144	22.3259	2.01032	0.0682221	0.166177	-5.08475	GH71;CBM24	Y	Putative alpha 1,3 glucanase, GH71 family (Eurofung)
Q5B7X9	1.40285	25.1352	3.96164	0.00201117	0.0155463	-1.63335	AA7	Y	Uncharacterized protein
Q5B368	1.29637	25.4783	3.21226	0.00775987	0.036593	-2.9894	GH32	N	Exoinulinase InuD (AFU_orthologue AFUA_5G00480)
Q5B7U2	1.274	23.4425	1.22761	0.243911	0.393342	-6.18605	GH13	Y	Alpha-amylase
Q873X6	1.24685	22.0696	1.40095	0.187399	0.326659	-5.97301	GH28	Y	Probable exopolygalacturonase B
Q5AY23	1.21032	25.2556	1.45827	0.171294	0.316238	-5.89813	AA7	Y	Uncharacterized protein
C8VAA5	1.1986	25.6927	1.59993	0.136466	0.268833	-5.70448	GH18	Y	Class V chitinase, putative (AFU_orthologue AFUA_3G07160)
Q5B5S8	1.16013	26.9914	2.26957	0.0431688	0.117029	-4.65837	GH3	Y	Probable beta-glucosidase A
Q5AY11	1.09152	27.8105	4.17038	0.00139359	0.0135769	-1.26137	GH16	Y	Uncharacterized protein
Q5B9Y2	1.03862	27.129	1.46843	0.168563	0.313319	-5.88463	AA7	Y	Isoamyl alcohol oxidase, putative (AFU_orthologue AFUA_1G01180)
Q5B0I6	1.03625	23.4557	1.83524	0.0922128	0.209884	-5.35868	CE10	Y	Uncharacterized protein
Q5BF93	0.989931	28.3405	5.78252	9.92812e-05	0.00545857	1.4371	GH47	Y	Mannosyl-oligosaccharide alpha-1,2-mannosidase 1B
Q5AV48	0.957381	25.4921	1.26152	0.23189	0.379824	-6.14603	AA3	Y	Choline dehydrogenase, putative (AFU_orthologue; AFUA_5G00630)
C8VG00	0.938372	21.5388	1.42185	0.181384	0.326659	-5.94594	AA7	Y	FAD/FMN-containing isoamyl alcohol oxidase MreA (AFU_orthologue AFUA_6G03620)
Q5BAP3	0.932502	28.1721	1.70578	0.114641	0.241101	-5.5524	AA7	Y	Uncharacterized protein
G5EB11	0.893811	25.1323	0.948881	0.362023	0.542038	-6.48164	GH31	Y	Uncharacterized protein
Q5B3M0	0.83842	22.7968	2.13172	0.0551437	0.142396	-4.88785	CE8	Y	Pectin methyl esterase (Eurofung)
Q5BAK6	0.730346	17.5413	0.265652	0.795168	0.951403	-6.91029	GH20	Y	Beta-N-hexosaminidase, putative (AFU_orthologue AFUA_2G00640)
Q5B6Q3	0.502148	22.7949	2.11397	0.0568966	0.146459	-4.91696	GH5	Y	Glucan endo-1,6-beta-glucosidase B
C8VUN8	0.464737	28.3879	1.62496	0.131	0.261999	-5.66907	GH16	Y	Extracellular cell wall glucanase Crf1/allergen Asp F9 (AFU_orthologue AFUA_1G16190)
Q5BBM0	0.410846	24.3434	0.895332	0.388803	0.567554	-6.53112	GH93	Y	Exo-arabinanase (Eurofung)
C8VS61	0.402729	26.4232	0.935645	0.368518	0.548004	-6.4941	CE10	Y	Uncharacterized protein
Q5AWM3	0.355738	25.2496	1.08651	0.299307	0.470586	-6.34339	GH125	Y	DUF1237 domain protein (AFU_orthologue; AFUA_2G16720)
Q5BCI8	0.332378	21.9222	0.684663	0.507	0.666203	-6.70089	GH2	N	Beta-mannosidase A
C8VJ45	0.178659	11.7506	0.0435104	0.966034	1	-6.94714	GH38	N	Alpha-mannosidase [Source:UniProtKB/TrEMBLAcc:O13344]
Q5BAN5	0.167154	27.6126	0.169772	0.868113	1	-6.93266	GH2	Y	Hydrolase, putative (AFU_orthologue AFUA_2G14520)
G5EB03	0.162542	24.2585	0.635052	0.537714	0.6998	-6.73483	GH31	Y	Uncharacterized protein
P78617	0.126096	23.5475	0.229715	0.822312	0.9753	-6.91982	GH65	Y	Acid trehalase
Q5B7X0	0.0100102	20.4327	0.0186828	0.985411	1	-6.94797	GH3	Y	Glycosyl hydrolase, putative (AFU_orthologue AFUA_4G13770)
P55332	0	8	0	1	1	-6.94816	GH11	Y	Endo-1,4-beta-xylanase A
C8VLL3	0	8	0	1	1	-6.94816	GH15;CBM20	Y	Glucoamylase
Q5AZ75	0	8	0	1	1	-6.94816	GH25	Y	Secreted glycosyl hydrolase, putative (AFU_orthologue AFUA_4G14420)
C8VGN1	0	8.75037	0	1	1	-6.94816	GH92	Y	Alpha-1,2-mannosidase, putative subfamily (AFU_orthologue AFUA_6G13760)
Q5BCX8	0	8	0	1	1	-6.94816	AA9;CBM1	Y	Endo-beta-1,4-glucanase D
Q96VT4	-0.0550775	19.1903	-0.0251635	0.980352	1	-6.94782	AA2;AA2	N	Catalase-peroxidase
Q5B9F2	-0.0645656	26.8966	-0.137612	0.892906	1	-6.93797	GH3	Y	Probable beta-glucosidase L
Q5AQQ0	-0.0879971	26.5847	-0.116089	0.909567	1	-6.94091	CE4	Y	Uncharacterized protein
Q5AUM3	-0.129601	29.7151	-0.397068	0.698522	0.85972	-6.86388	GH43	Y	Arabinan endo-1,5-alpha-L-arabinosidase C
Q5AS22	-0.23573	25.6564	-0.542393	0.597809	0.759696	-6.79182	CE14	Y	Uncharacterized protein
Q5AYL0	-0.311898	26.144	-0.889227	0.391941	0.567963	-6.5366	GH16	Y	Endo-1,3(4)-beta-glucanase, putative (AFU_orthologue AFUA_6G14540)
Q5B2G3	-0.400762	15.8532	-0.138486	0.89223	1	-6.93784	CE1	Y	Feruloyl esterase C
C8V664	-0.416291	18.55	-0.126714	0.901336	1	-6.93952	GH16	Y	Putative transglycosidase, GH16 family (Eurofung)
O74288	-0.630499	24.3613	-1.76995	0.102975	0.225275	-5.45739	CBM42;GH54	Y	Alpha-L-arabinofuranosidase B
Q5AZ10	-0.631921	27.949	-2.20471	0.048458	0.127554	-4.76707	GH25	Y	Uncharacterized protein
C8VQV2	-0.670807	27.5393	-1.8267	0.0935589	0.21129	-5.37169	GH55	Y	Exo-beta-1,3-glucanase, putative (AFU_orthologue AFUA_6G11980)
Q5AUT0	-0.818068	30.354	-2.74681	0.0181865	0.0640667	-3.82839	GH17	Y	Probable glucan endo-1,3-beta-glucosidase eglC
Q5ARW1	-0.835579	24.9817	-1.89081	0.0838679	0.19387	-5.27312	GH25	Y	Uncharacterized protein
G5EAT0	-0.90605	26.4242	-2.17103	0.0514417	0.133914	-4.82301	GH13;CBM20	Y	Uncharacterized protein
Q5B037	-0.925118	21.5832	-2.2731	0.0428973	0.116681	-4.65242	CE1	Y	Acetylxylan esterase A
Q5AUP3	-1.01027	21.4956	-2.10629	0.057671	0.147522	-4.92952	CE1	Y	Polyhydroxybutyrate depolymerase, putative (AFU_orthologue AFUA_4G03560)
Q5AWC8	-1.30668	26.5323	-2.36015	0.036699	0.105075	-4.50464	GH15;CBM20	N	Glucoamylase
Q5B5X8	-1.31961	19.4878	-0.468617	0.648023	0.80485	-6.83109	GH5	Y	Probable glucan 1,3-beta-glucosidase A
Q5ASG9	-1.35363	23.2823	-2.00547	0.0688008	0.167088	-5.09251	GH28	Y	Exopolygalacturonase X-1
Q5AUX2	-1.40549	20.3207	-2.7053	0.0196192	0.0681245	-3.90221	GH62	Y	Alpha-L-arabinofuranosidase axhA-2
C8VSU5	-1.4814	22.1224	-1.46272	0.170093	0.315446	-5.89223	GH92	Y	Alpha-1,2-mannosidase family protein, putative (AFU_orthologue AFUA_1G10790)
Q5BET9	-1.61862	25.3172	-3.36275	0.00589815	0.0298937	-2.716	GH31	Y	Alpha-1,4-glucosidase (Eurofung)
C8VT57	-1.70207	29.0679	-4.77992	0.000492304	0.00759945	-0.201252	GH81	Y	Putative endo beta 1,3 glucanase, GH81 family (Eurofung)
G5EB45	-1.79702	18.8401	-0.784493	0.448469	0.611393	-6.62551	GH13	Y	Alpha-amylase
Q5BGT5	-2.04516	25.7789	-2.297	0.0411021	0.112548	-4.61204	GH16	Y	Endo-1,3(4)-beta-glucanase, putative (AFU_orthologue AFUA_1G05290)
Q5BFS8	-2.24898	18.1899	-0.749363	0.468557	0.62679	-6.65309	AA11B	NA	Extracellular protein, putative (AFU_orthologue AFUA_6G10930)
Q5ATA3	-2.66763	16.0728	-0.937308	0.367697	0.548004	-6.49254	GH43	N	Xylosidase : arabinofuranosidase (AFU_orthologue AFUA_2G13190)
Q5B3Q5	-2.70236	26.3435	-2.9612	0.012284	0.0491359	-3.44394	GH55	Y	Uncharacterized protein
Q5AWD4	-3.06771	24.7855	-3.44659	0.00506487	0.0275529	-2.56367	GH3	Y	Probable beta-glucosidase M
G5EAZ3	-3.56446	31.4856	-3.92096	0.00216141	0.0158893	-1.70626	GH18	N	Endochitinase B
C8VCT5	-4.75372	15.5303	-1.19749	0.255001	0.408803	-6.2209	GH43;CBM6	Y	Putative uncharacterized protein (Fragment)
Q5AR97	-4.96234	18.641	-2.62183	0.0228457	0.0750649	-4.0499	GH1	Y	Beta-1,4-glucosidase (Eurofung)
Q5BGV9	-5.9285	12.9251	-1.53679	0.151149	0.288362	-5.79225	GH18	N	Uncharacterized protein
Q5B7U0	-7.45574	18.6074	-3.24795	0.0072705	0.0349827	-2.9246	CE8	Y	Pectinesterase A
Q5AS50	-8.78464	15.6747	-2.51881	0.0275518	0.086139	-4.23057	GH74;GH74	Y	Vacuolar protein sorting/targeting protein 10
Q5B027	-15.6636	19.3299	-6.42522	3.83028e-05	0.00508965	2.41171	AA13	Y	Uncharacterized protein
Q5B1W7	-16.1674	15.117	-34.8683	4.12699e-13	1.68381e-10	18.2299	CBM20;AA13	Y	Uncharacterized protein

## Sheet: 4. (-)AnAA13A
UniProt	logFC	AveExpr	t	P.Value	adj.P.Val	B	CAZy	Secreted	Name
Q5BGV6	13.2052	16.5018	5.68327	0.000115601	0.0349189	1.45007	NA	N	Dipeptidase
C8VTZ0	12.9213	16.7173	5.46319	0.000162806	0.0349189	1.10826	NA	N	Ras GTPase similar to RAB11B (Eurofung)
O93885	11.4722	15.0852	4.4788	0.00081824	0.0476917	-0.506494	NA	NA	Aspergillopepsin-1 (EC 3.4.23.18) (Aspartic protease pepA) (Aspergillopepsin I) (Aspergillopeptidase A) (Proctase B)
Q5B8C4	10.3673	13.5122	4.00772	0.00185394	0.0720159	-1.32304	AA3	N	Uncharacterized protein
P11803	10.2127	18.6196	4.7794	0.000492726	0.039456	0.00082906	NA	N	Ornithine carbamoyltransferase, mitochondrial
Q5AWS1	10.1655	17.1996	5.34968	0.000194774	0.0349189	0.929133	NA	N	Defective in cullin neddylation protein 1
Q5ATC7	9.68153	17.4601	4.4965	0.000793892	0.0476917	-0.476291	PL3	Y	Pectate lyase H
Q5B4B4	9.49977	12.848	2.559	0.0256126	0.190785	-3.89689	NA	NA	Heat shock protein (Eurofung)
Q5AUW6	9.43545	18.4759	4.6347	0.000628043	0.0427069	-0.241928	NA	N	Uncharacterized protein
P28298	8.93265	15.6656	3.17088	0.00836928	0.116212	-2.81427	NA	N	Isocitrate lyase
Q5AW94	8.74433	17.7312	3.42783	0.0052403	0.111428	-2.35386	NA	Y	Protein disulfide-isomerase
C8VF57	8.70312	17.2962	4.87601	0.000419699	0.0384102	0.161329	NA	N	Dienelactone hydrolase family protein (AFU_orthologue AFUA_1G07130)
C8VQF6	8.67435	15.3169	4.87036	0.000423642	0.0384102	0.151975	NA	NA	Endoplasmic reticulum transmembrane protein
Q5ASB1	8.63988	14.3798	2.79598	0.0166227	0.150712	-3.48201	NA	N	Short chain dehydrogenase (Eurofung)
C8VD89	8.58183	15.9228	3.68616	0.00328651	0.0990085	-1.89226	NA	N	Hypothetical glycine cleavage system P protein (Eurofung)
Q5BGD5	8.50488	14.1616	2.39297	0.0345934	0.227647	-4.18188	NA	Y	Inorganic pyrophosphatase (Eurofung)
G5EB23	8.45326	17.1239	1.92538	0.0790328	0.347448	-4.94504	NA	NA	Uncharacterized protein
C8VUS6	8.37382	11.6092	2.57822	0.0247329	0.190253	-3.86355	NA	NA	Acetylserotonin methytransferase-like protein (ASMTL), putative (AFU_orthologue AFUA_1G15580)
Q5BDV3	8.14852	14.4368	3.03761	0.0106801	0.137506	-3.05261	GH51	N	Alpha-L-arabinofuranosidase C
Q5AZV1	8.09233	12.0688	3.20719	0.00783208	0.116212	-2.74923	NA	NA	Ubiquitin-like domain-containing protein
Q5BEI3	8.05078	12.8076	2.5738	0.0249327	0.190253	-3.87123	NA	N	Heat shock protein (Eurofung)
Q5AVP8	8.01864	15.6181	3.9523	0.00204467	0.0725414	-1.42057	NA	N	Formaldehyde dehydrogenase (AFU_orthologue; AFUA_2G01040)
C8VM55	7.95757	13.5777	2.45263	0.0310609	0.212989	-4.08012	NA	NA	AAA family ATPase, putative (AFU_orthologue AFUA_8G04270)
Q5BCC5	7.92095	17.1136	2.86103	0.014757	0.147697	-3.36689	NA	N	Carbonic anhydrase
Q5AYH5	7.86915	15.3962	2.2801	0.0423642	0.25233	-4.37208	NA	NA	Short-chain dehydrogenase/reductase family protein, putative (AFU_orthologue AFUA_6G03520)
Q5B4H3	7.74493	14.7918	1.71854	0.112231	0.389882	-5.25661	NA	NA	Mitochondrial inner membrane AAA protease Yta12, putative (AFU_orthologue AFUA_2G02680)
C8VNG1	7.55527	18.5681	3.3729	0.00579021	0.111746	-2.45226	NA	N	FAD dependent oxidoreductase, putative (AFU_orthologue AFUA_7G05070)
Q5AYR7	7.51059	11.8945	2.5382	0.0265988	0.194755	-3.93288	NA	N	Elongation factor 1-gamma, putative (Eurofung)
C8VNK6	7.37606	14.2091	2.66163	0.0212466	0.178735	-3.71819	NA	N	Possible apospory-associated protein c (AFU_orthologue AFUA_4G08880)
Q5AYK0	7.33799	16.0624	1.51454	0.156641	0.460039	-5.54307	NA	N	Nascent polypeptide-associated complex subunit alpha
Q5B630	7.33157	13.4214	2.00303	0.0690932	0.322172	-4.82337	NA	N	Polyadenylate-binding protein, cytoplasmic and nuclear
Q5AWR8	7.21604	17.8446	3.2371	0.0074158	0.116212	-2.69564	NA	NA	Uncharacterized protein
C8VCU4	6.95773	21.2247	3.00481	0.0113411	0.139765	-3.11115	NA	NA	Uncharacterized protein
Q5B4I0	6.85802	14.0048	1.94695	0.0761471	0.342781	-4.91148	NA	NA	Aspartyl-tRNA synthetase Dps1, putative (AFU_orthologue AFUA_2G02590)
Q5BDK2	6.77274	9.80606	2.40461	0.0338747	0.226571	-4.16208	NA	N	Uncharacterized protein
Q5B4L5	6.71158	21.0724	2.76119	0.0177146	0.155431	-3.54339	GH16	Y	Putative transglycosidase, GH16 family (Eurofung)
Q5B5E4	6.62585	15.0702	1.37744	0.194362	0.485838	-5.72202	NA	NA	AAA domain-containing protein
Q5BCC3	6.57928	16.454	1.72924	0.110244	0.389882	-5.24098	NA	Y	Short-chain dehydrogenase/reductase, putative (AFU_orthologue AFUA_3G02100)
C8VRK6	6.55524	18.3618	2.78487	0.0169639	0.152116	-3.50163	NA	N	Pyruvate dehydrogenase E1 component, beta subunit (Eurofung)
C8VN52	6.49979	11.2098	1.82037	0.0945701	0.378364	-5.10565	NA	NA	UV excision repair protein RAD23
Q5B8I9	6.44719	15.6154	1.88878	0.0841609	0.363361	-5.00155	NA	Y	Putative GPI-anchored protein (Eurofung)
C8VPT2	6.41555	17.8114	3.20554	0.00785576	0.116212	-2.75219	NA	NA	Acyltransferase easC (EC 2.3.1.-) (Emericellamide biosynthesis protein B)
Q5AX75	6.33975	14.9682	3.16786	0.00841569	0.116212	-2.81968	NA	NA	Eukaryotic translation initiation factor 3 subunit C (eIF3c) (Eukaryotic translation initiation factor 3 93 kDa subunit homolog) (eIF3 p93) (Translation initiation factor eIF3, p93 subunit homolog)
Q5AXA5	6.28209	18.0501	2.97153	0.0120539	0.139851	-3.17049	NA	NA	FAD-binding PCMH-type domain-containing protein
Q5AYF4	6.26056	12.9444	1.54723	0.148631	0.446597	-5.49871	NA	NA	Transformer-SR ribonucleoprotein, putative (AFU_orthologue AFUA_7G05260)
Q5B1D7	6.25355	12.4922	1.66268	0.123124	0.400374	-5.33727	NA	NA	SNF2 family helicase/ATPase, putative (AFU_orthologue AFUA_4G13460)
P0C1D2	6.05046	12.9153	1.58119	0.140689	0.433227	-5.45199	NA	NA	Mitochondrial intermembrane space import and assembly protein 40 (Mitochondrial import inner membrane translocase TIM40)
Q5BCH3	6.03247	11.0084	1.65106	0.125504	0.402222	-5.35384	NA	N	Proteasome subunit alpha type
Q5BDU2	6.03074	10.7801	2.36408	0.0364405	0.23158	-4.23086	NA	NA	La domain family (AFU_orthologue AFUA_1G09770)
Q5AVV1	5.86076	12.9035	2.30685	0.0403834	0.2423	-4.32729	NA	NA	26S proteasome regulatory subunit S5A (AFU_orthologue AFUA_2G15070)
C8V785	5.85628	14.461	1.77115	0.102766	0.389882	-5.17922	NA	NA	Class III chitinase, putative (AFU_orthologue AFUA_5G03530)
Q5B0H0	5.84984	16.1825	1.51585	0.156311	0.460039	-5.5413	NA	N	40S ribosomal protein S14 (Broad)
Q5B950	5.78936	13.4034	1.5097	0.157856	0.460039	-5.54958	NA	N	Fumarylacetoacetate hydrolase family protein (AFU_orthologue AFUA_3G08140)
C8VFP6	5.73833	12.4131	1.17755	0.262562	0.595879	-5.96058	NA	NA	Uncharacterized protein
C8V1M3	5.68557	14.4789	1.65717	0.124248	0.400737	-5.34514	NA	NA	Septin B
Q5BCU1	5.58534	12.812	1.49083	0.162679	0.465775	-5.57484	NA	N	Thioredoxin, putative (AFU_orthologue AFUA_4G09090)
P38091	5.5731	13.8475	1.80877	0.0964456	0.378364	-5.12308	NA	N	Cytochrome c
Q5B082	5.56436	19.8918	2.57348	0.0249473	0.190253	-3.87179	NA	N	Aspartate transaminase (Eurofung)
Q5BEU0	5.55468	11.8229	1.5177	0.15585	0.460039	-5.53881	NA	NA	Uncharacterized protein
Q5AST9	5.49492	13.0548	1.88966	0.0840336	0.363361	-5.0002	NA	NA	Uncharacterized protein
C8VR28	5.49397	14.5675	1.72745	0.110574	0.389882	-5.24359	NA	N	Short chain dehydrogenase/reductase family (AFU_orthologue AFUA_5G12480)
Q5BA75	5.49126	11.4257	1.58288	0.140304	0.433227	-5.44965	NA	NA	Carboxypeptidase (EC 3.4.16.-)
Q5B0C0	5.46071	17.9361	2.33116	0.0386608	0.238983	-4.28643	NA	N	Heat shock 70 kDa protein
Q5AQN4	5.45352	12.267	1.57366	0.142418	0.435254	-5.46241	NA	NA	SNF7 family protein Fti1/Did2, putative (AFU_orthologue AFUA_3G04060)
Q5AX11	5.45186	16.5218	1.73257	0.109633	0.389882	-5.2361	NA	N	Expressed flavohemoprotein (Eurofung)
Q5BFF4	5.4041	18.9853	1.75137	0.106238	0.389882	-5.20849	GH132	Y	SUN domain protein (Adg3), putative (AFU_orthologue AFUA_1G13940)
C8VDG7	5.39851	12.9645	1.56628	0.14413	0.43597	-5.47259	NA	N	Polyubiquitin binding protein (Doa1/Ufd3), putative (AFU_orthologue; AFUA_5G08370)
Q5BF48	5.3922	10.1367	1.83709	0.0919223	0.376928	-5.08039	NA	NA	Probable Xaa-Pro aminopeptidase AN0832 (EC 3.4.11.9) (Aminoacylproline aminopeptidase) (Prolidase)
Q5B1C2	5.38688	19.1687	2.81888	0.0159404	0.14951	-3.44152	NA	N	Gamma-glutamyltranspeptidase (AFU_orthologue AFUA_4G13580)
Q5B2T9	5.33927	12.6284	1.47873	0.165836	0.473155	-5.59093	NA	NA	Uncharacterized protein
Q5AYC2	5.30204	15.7042	2.17424	0.0511496	0.276411	-4.54737	NA	NA	Acetyltransferase component of pyruvate dehydrogenase complex (EC 2.3.1.12)
C8VPW7	5.29713	12.7822	1.71318	0.113238	0.389882	-5.26442	NA	NA	HEME_HALOPEROXIDASE domain-containing protein
C8VLW6	5.26312	10.7834	1.71707	0.112507	0.389882	-5.25876	NA	NA	KH domain RNA binding protein (AFU_orthologue AFUA_2G04940)
Q5AUD1	5.25649	11.6697	1.39708	0.188531	0.485838	-5.69711	NA	Y	Oxalate decarboxylase, putative (AFU_orthologue AFUA_2G14610)
Q5ATE8	5.21028	17.9935	1.92417	0.0791978	0.347448	-4.94692	NA	Y	Uncharacterized protein
Q5BB08	5.20821	15.297	1.52353	0.154402	0.459824	-5.53093	NA	N	Adenosine kinase, putative (AFU_orthologue AFUA_5G06390)
C8VH99	5.18097	13.5825	1.73468	0.109247	0.389882	-5.23301	NA	NA	Dihydrolipoamide S-succinyltransferase (Eurofung)
P29429	5.15172	15.9876	1.29135	0.22171	0.528978	-5.82818	NA	N	Thioredoxin
C8V6A6	5.09215	10.5586	1.94011	0.0770514	0.343574	-4.92215	NA	N	Mitochondrial cytochrome b2, putative (AFU_orthologue AFUA_4G03120)
C8VQ09	5.08474	15.7349	1.85159	0.0896818	0.372178	-5.05839	NA	Y	Autophagy-related protein Atg27 (Eurofung)
C8V9Y5	5.03763	12.0861	1.4551	0.172151	0.482732	-5.62208	NA	N	Methylisocitrate lyase, mitochondrial
Q5B0J2	4.94578	18.3747	2.8336	0.0155168	0.149183	-3.41548	NA	NA	CIA30 domain-containing protein
C8VUU9	4.90468	13.0044	1.69433	0.116842	0.393978	-5.29176	NA	N	Uncharacterized protein
Q5BCN0	4.8993	12.3306	1.47272	0.167422	0.474363	-5.59888	NA	NA	26S proteasome regulatory subunit RPN2
Q5BBJ4	4.76147	18.1855	2.48261	0.0294204	0.208274	-4.0287	NA	NA	Nuclear pore complex protein An-Nup159 (Eurofung)
C8V7E4	4.75064	15.0464	1.41098	0.184492	0.485838	-5.67933	NA	N	Glutamyl-tRNA synthetase (AFU_orthologue AFUA_5G03560)
Q5B0F5	4.72766	15.0294	1.40475	0.186291	0.485838	-5.68731	NA	N	Mannitol-1-phosphate 5-dehydrogenase
Q5ARF6	4.69803	16.3531	1.05253	0.313979	0.659179	-6.09487	NA	N	Heat shock protein (Sti1), putative (AFU_orthologue AFUA_7G01860)
Q5AVD8	4.68473	10.712	1.75747	0.105157	0.389882	-5.19948	NA	N	Single-stranded DNA-binding protein
Q5BDQ6	4.64297	11.4758	1.29756	0.21964	0.527233	-5.8207	NA	NA	Polarisome component BudA (Eurofung)
Q5B7V5	4.63929	11.299	1.45215	0.172954	0.483322	-5.62594	NA	NA	DnaJ domain protein (AFU_orthologue AFUA_7G01230)
Q5BH96	4.46439	19.0509	2.08509	0.0598608	0.29637	-4.69233	NA	N	Ran-specific GTPase-activating protein 1, putative (AFU_orthologue AFUA_5G12180)
Q5BHC3	4.46299	14.7021	1.51127	0.15746	0.460039	-5.54746	NA	NA	Tyrosine--tRNA ligase (EC 6.1.1.1) (Tyrosyl-tRNA synthetase)
Q5B620	4.45433	14.8798	1.18377	0.260183	0.595739	-5.95358	CBM66	N	Uncharacterized protein
C8VUG6	4.41339	19.3819	2.03445	0.0654123	0.316996	-4.77349	NA	N	Acid phosphatase, putative (AFU_orthologue AFUA_1G16480)
Q5BDU8	4.26143	14.4251	0.952747	0.360141	0.699703	-6.19311	NA	N	Glutamine-rich cytoplasmic protein (Eurofung)
C8V0H6	4.21914	15.7203	2.08446	0.0599277	0.29637	-4.69336	NA	N	Malate dehydrogenase, NAD-dependent (AFU_orthologue AFUA_6G05210)
C8VKG9	4.17098	21.1801	1.65014	0.125694	0.402222	-5.35515	GH43	Y	Xylosidase/arabinosidase, putative (AFU_orthologue AFUA_2G04480)
Q5BER3	4.16858	23.9439	3.48438	0.00472949	0.104304	-2.2526	NA	N	Rnt2 [Source:UniProtKB/TrEMBLAcc:P79033]
C8V4B4	4.06089	17.5178	1.31207	0.214857	0.518708	-5.80309	NA	N	Elongation factor 1-alpha
Q5AXM6	4.03928	15.4148	0.988289	0.343169	0.693134	-6.15906	NA	Y	Predicted protein
Q5BE88	4.00888	19.6486	1.18817	0.258513	0.595739	-5.94862	AA7	Y	Isoamyl alcohol oxidase, putative (AFU_orthologue AFUA_7G00940)
Q5B4Q0	3.94379	12.1932	0.979792	0.347173	0.6941	-6.1673	NA	NA	Uncharacterized protein
Q5AW19	3.92751	22.8023	3.23614	0.00742889	0.116212	-2.69737	CBM43;GH72	Y	Putative 1,3-beta-transglucosylase, GH72 family (Eurofung)
Q5B2T1	3.92458	16.7966	1.1205	0.285155	0.622156	-6.02336	NA	NA	Uncharacterized protein
C8VJ45	3.85864	11.7506	0.93973	0.366504	0.702037	-6.20532	GH38	N	Alpha-mannosidase [Source:UniProtKB/TrEMBLAcc:O13344]
C8VUQ4	3.76538	17.6406	0.993039	0.340946	0.692069	-6.15443	NA	NA	Ceramide very long chain fatty acid hydroxylase (EC 1.-.-.-)
Q5BC75	3.6762	16.4463	1.37061	0.196424	0.488664	-5.73062	NA	Y	Uncharacterized protein
C8VLZ3	3.67124	22.72	3.07175	0.010033	0.132048	-2.99162	NA	Y	Uncharacterized protein
Q5B8U9	3.66378	18.986	1.77106	0.102783	0.389882	-5.17937	NA	N	Threonine synthase (Eurofung)
Q5B5Y9	3.65024	19.244	1.61848	0.132396	0.41874	-5.39994	NA	Y	Predicted protein
Q5B5Z2	3.64522	13.6933	0.899752	0.386542	0.713615	-6.2419	NA	NA	Mitochondrial translation initiation factor IF-2, putative (AFU_orthologue AFUA_1G03970)
C8VGD1	3.62549	17.3767	1.33921	0.206142	0.506663	-5.76978	NA	N	Nitrilase family protein (Nit3), putative (AFU_orthologue AFUA_6G13230)
Q5B0Q1	3.61215	14.9838	0.959665	0.356792	0.699643	-6.18657	NA	Y	Phosphatidylglycerol/phosphatidylinositol transfer protein
C8V223	3.58671	18.0117	1.21881	0.247114	0.574422	-5.91366	NA	NA	6-phosphogluconate dehydrogenase family protein (AFU_orthologue AFUA_2G11600)
Q96UL8	3.53572	21.1492	3.61984	0.00370285	0.0990085	-2.0105	NA	N	Phosphoenolpyruvate carboxykinase [ATP]
Q5BDQ2	3.53542	17.1345	0.980622	0.34678	0.6941	-6.16649	NA	NA	N-acetyltransferase complex ARD1 subunit, putative (AFU_orthologue AFUA_1G09600)
Q5BE79	3.45026	16.6114	1.17155	0.264867	0.595879	-5.96729	NA	N	Carboxy-cis,cis-muconate cyclase, putative (AFU_orthologue AFUA_6G11580)
Q5BBY6	3.45008	11.8526	1.12696	0.282521	0.621395	-6.01637	NA	NA	Zinc knuckle domain protein (AFU_orthologue AFUA_4G13280)
P60204	3.4372	20.2714	1.38996	0.190626	0.485838	-5.70616	NA	N	Calmodulin
Q5B8Q6	3.32942	12.1826	0.856273	0.409179	0.733506	-6.28011	NA	NA	Camp independent regulatory protein (AFU_orthologue AFUA_3G09640)
Q5ATJ8	3.27794	14.0034	1.36658	0.197648	0.49	-5.73568	NA	NA	Uncharacterized protein
Q5AXE0	3.22949	22.0577	3.69487	0.00323552	0.0990085	-1.87675	NA	N	Putative uncharacterized protein
C8VIZ6	3.20874	16.3968	0.863837	0.405178	0.731472	-6.27358	NA	NA	Uncharacterized protein
C8V9V7	3.18834	15.5283	1.10924	0.289785	0.628587	-6.03546	NA	NA	Cytochrome c oxidase copper chaperone Cox17, putative (AFU_orthologue AFUA_3G07690)
P04828	3.18625	17.6641	1.05249	0.313994	0.659179	-6.09491	NA	N	Triosephosphate isomerase
Q5AVQ6	3.08969	21.9023	2.82541	0.0157511	0.149452	-3.42997	GH27	Y	Probable alpha-galactosidase B
Q96VN3	3.08785	13.1065	0.784214	0.448626	0.764274	-6.33975	NA	NA	Nuclear transport factor 2 (NTF-2)
Q5B3F3	3.0848	11.8122	0.962299	0.355522	0.699643	-6.18406	NA	NA	Mitochondrial F1F0 ATP synthase subunit Atp14, putative (AFU_orthologue AFUA_3G10630)
Q5B2R8	3.07833	12.5707	1.02698	0.32536	0.670439	-6.1208	NA	N	Pyruvate dehydrogenase E1 component subunit alpha
Q5AVT0	3.06859	18.1895	1.57885	0.141224	0.433227	-5.45523	NA	N	SE, putative sulfite reductase beta subunit-hemoprotein,ferredoxin oxidoreductase (Eurofung)
Q5AR94	3.05581	19.0752	5.20444	0.000245646	0.0349189	0.697152	NA	Y	Putative acid phosphatase [Source:UniProtKB/TrEMBLAcc:Q92200]
Q5BC93	3.03958	12.3529	0.882449	0.395445	0.721886	-6.2573	NA	NA	Hydrophobin
Q5BH49	3.02722	13.5234	0.710374	0.491502	0.788334	-6.39597	NA	Y	Secretory pathway protein Ssp120, putative (AFU_orthologue AFUA_5G11640)
C8V7K1	2.98953	11.4988	0.770392	0.456464	0.77214	-6.35066	NA	NA	40S ribosomal protein S10b (AFU_orthologue AFUA_6G12660)
P20359	2.96891	18.8521	1.39905	0.187952	0.485838	-5.69459	NA	N	Actin, gamma
Q5BEJ5	2.95694	13.7121	1.00788	0.334065	0.684417	-6.13984	AA7	Y	FAD binding domain protein (JCVI)
Q96VC4	2.94607	11.3738	0.848266	0.413444	0.733506	-6.28697	NA	Y	Carboxypeptidase Y homolog A
Q5BDL1	2.93329	12.4048	0.69452	0.501024	0.793151	-6.40738	NA	NA	Uncharacterized protein
Q5AXG9	2.89725	10.3307	0.905267	0.383733	0.71165	-6.23693	NA	NA	Copper resistance protein Crd2, putative (AFU_orthologue AFUA_4G04318)
C8VS85	2.8962	16.7406	0.990619	0.342077	0.692642	-6.15679	NA	NA	GPI anchored protein, putative (AFU_orthologue AFUA_1G09650)
Q5AWS6	2.85695	10.299	0.905417	0.383657	0.71165	-6.2368	NA	NA	Cell division control protein 48
G5EB27	2.85296	20.1218	2.94595	0.0126319	0.139851	-3.21603	GH20	Y	Beta-hexosaminidase
Q5B0F9	2.84739	11.7038	0.744189	0.471562	0.7741	-6.37085	NA	NA	NADH-ubiquinone oxidoreductase 299 kDa subunit, putative (AFU_orthologue AFUA_2G10600)
Q5B8Z7	2.84326	10.1279	0.960745	0.356271	0.699643	-6.18554	NA	NA	Morphogenesis protein (Msb1), putative (AFU_orthologue AFUA_3G08500)
Q5B1H0	2.81841	11.6364	0.792263	0.444101	0.764274	-6.33332	NA	N	L-aminoadipate-semialdehyde dehydrogenase
C8VGN1	2.81389	8.75037	1.38991	0.190642	0.485838	-5.70623	GH92	Y	Alpha-1,2-mannosidase, putative subfamily (AFU_orthologue AFUA_6G13760)
Q5BE08	2.75193	22.468	3.28658	0.00677579	0.116212	-2.60697	NA	N	S-adenosylmethionine synthase
C8VFJ6	2.75103	23.6028	1.43675	0.177198	0.485838	-5.64605	NA	N	14-3-3 protein (Eurofung)
Q5B926	2.74739	25.9926	5.01967	0.000331418	0.0384102	0.3976	NA	Y	Extracellular serine-rich protein, putative (AFU_orthologue AFUA_3G07870)
P78619	2.7336	23.5856	2.60143	0.0237102	0.190253	-3.82322	NA	Y	Catalase B
Q5BDW7	2.71334	26.0129	4.30453	0.00110388	0.0562978	-0.805735	NA	N	Adenosylhomocysteinase
Q5B5U3	2.70991	11.1504	0.704545	0.49499	0.788334	-6.40019	NA	N	Uncharacterized protein
Q5BAF9	2.70469	9.78512	1.10772	0.290413	0.628587	-6.03708	NA	NA	Hva1_TUDOR domain-containing protein
Q5B392	2.68146	16.9989	1.08553	0.29972	0.641919	-6.0606	NA	NA	AMPK1_CBM domain-containing protein
Q5ATD5	2.65674	26.902	3.27105	0.00697043	0.116212	-2.63481	NA	Y	Aminopeptidase Y, putative (AFU_orthologue AFUA_3G00650)
Q5B789	2.65469	20.1512	3.72927	0.00304194	0.0990085	-1.81553	NA	N	Methylmalonate-semialdehyde dehydrogenase, putative (AFU_orthologue AFUA_4G12870)
G5EAZ5	2.63892	9.34341	1.05557	0.312646	0.659179	-6.09175	NA	N	Uncharacterized protein
Q5B9K5	2.63326	11.173	0.746034	0.470489	0.7741	-6.36945	NA	NA	Eukaryotic translation initiation factor 2A (eIF-2A)
Q5B8K9	2.62787	13.5695	0.682925	0.508058	0.79573	-6.41557	NA	NA	Conserved glutamic acid-rich protein (AFU_orthologue AFUA_3G12790)
C8VCM2	2.61678	23.6841	2.53481	0.0267632	0.194755	-3.93874	NA	N	Cyanate hydratase
Q00737	2.60392	13.5802	0.722941	0.484032	0.786793	-6.38676	NA	NA	Chromosome segregation protein sudA (DA-box protein sudA)
Q9P8K9	2.58998	22.4494	2.24511	0.0450957	0.264735	-4.43038	NA	N	Woronin body major protein
C8VIN1	2.58949	19.7725	3.49539	0.00463613	0.104304	-2.2329	NA	N	Endothelin-converting enzyme (AFU_orthologue AFUA_3G12420)
P50125	2.58346	16.6379	0.709091	0.492268	0.788334	-6.3969	NA	N	O-acetylhomoserine (thiol)-lyase
C8V1V2	2.5833	20.7709	1.76355	0.104088	0.389882	-5.19049	NA	NA	DUF5353 domain-containing protein
C8V8U6	2.58309	12.9736	0.647779	0.529735	0.817133	-6.43963	NA	N	Uncharacterized protein
Q5AWY7	2.53003	21.3998	2.00421	0.0689519	0.322172	-4.82151	NA	N	D-xylose reductases (Eurofung)
Q5BCD1	2.52924	22.9605	2.2211	0.0470661	0.268573	-4.47018	NA	Y	Secretory lipase, putative (AFU_orthologue AFUA_7G00110)
Q5ATB9	2.52723	19.719	1.08573	0.299637	0.641919	-6.06039	NA	Y	Allergen Asp F4-like, putative (AFU_orthologue AFUA_3G00710)
Q5AX32	2.52311	10.8346	0.94707	0.362907	0.700152	-6.19845	NA	NA	Uncharacterized protein
Q5B6S4	2.49976	10.679	0.768161	0.457738	0.77214	-6.3524	NA	N	Proteasome subunit beta type
Q5B0N5	2.47576	9.2486	1.0378	0.320505	0.665477	-6.10989	NA	NA	Rab GDP dissociation inhibitor
Q5ASM3	2.44951	8.6532	1.38964	0.190722	0.485838	-5.70658	NA	N	Fumarate hydratase, putative (AFU_orthologue AFUA_6G02470)
Q5AVM3	2.44037	26.6033	2.53058	0.0269698	0.194755	-3.94606	GH72	Y	1,3-beta-glucanosyltransferase Gel1 (AFU_orthologue; AFUA_2G01170)
Q5BB66	2.4112	9.31827	0.958654	0.35728	0.699643	-6.18752	NA	NA	WD repeat protein (AFU_orthologue AFUA_5G07060)
Q5BFE4	2.40781	11.6855	0.737562	0.47543	0.777456	-6.37586	NA	Y	Conserved fungal protein (AFU_orthologue AFUA_1G14230)
Q5BFY8	2.40644	11.6712	1.08004	0.302058	0.645234	-6.06636	NA	N	Uncharacterized protein
Q5AQB6	2.39856	10.6362	0.752189	0.46692	0.7741	-6.36475	NA	N	D-isomer specific 2-hydroxyacid dehydrogenase family protein (AFU_orthologue; AFUA_6G10090)
Q5BBT7	2.38419	24.2283	3.34277	0.0061165	0.113433	-2.50626	NA	N	Aspartate aminotransferase
C8VCW3	2.38115	10.6165	0.749276	0.468607	0.7741	-6.36698	NA	NA	Uncharacterized protein
Q5BFN9	2.3783	12.5846	0.62815	0.54207	0.820835	-6.45255	NA	N	Translationally-controlled tumor protein homolog
Q5BF02	2.37073	10.6861	0.734903	0.476987	0.778443	-6.37785	NA	NA	Uncharacterized protein
Q5BAU4	2.36886	23.0984	3.36364	0.00588857	0.111746	-2.46885	NA	NA	Uncharacterized protein
C8VT28	2.34155	8.62441	1.38953	0.190753	0.485838	-5.70671	NA	N	60S ribosomal protein L6 (AFU_orthologue AFUA_1G11130)
Q9P931	2.34132	19.573	1.75551	0.105503	0.389882	-5.20237	NA	N	Phosphoglucomutase
Q9UW83	2.3142	22.5847	4.16232	0.00141334	0.0636669	-1.05246	NA	N	Pyridoxine biosynthesis protein pyroA
Q5B8S1	2.30371	26.91	2.77693	0.0172119	0.152662	-3.51563	NA	N	Uncharacterized protein
Q5AYT3	2.28917	9.31746	0.908534	0.382076	0.71165	-6.23398	NA	N	Proteasome subunit alpha type
Q5AVF0	2.2857	21.9554	3.22719	0.0075513	0.116212	-2.71341	NA	N	Probable Xaa-Pro aminopeptidase P
Q5B1K0	2.27847	8.60759	1.38946	0.190773	0.485838	-5.7068	NA	NA	Uncharacterized protein
Q5AWU9	2.2566	24.7903	3.98155	0.00194161	0.0720159	-1.36906	NA	Y	Hypothetical serine carboxypeptidase (Eurofung)
Q5B0M6	2.24224	8.59793	1.38942	0.190786	0.485838	-5.70685	NA	N	Acyl CoA binding protein family (AFU_orthologue AFUA_2G11060)
Q5AZU9	2.22969	13.0066	0.642367	0.53312	0.818514	-6.44323	NA	NA	60S ribosomal protein L44 P (Broad)
Q5B161	2.20092	9.91295	0.940642	0.366056	0.702037	-6.20446	NA	N	60S acidic ribosomal protein P1 (AFU_orthologue AFUA_1G06830)
Q5B3J8	2.18177	9.29248	0.880631	0.396389	0.721993	-6.25891	PL1	Y	Probable pectin lyase F
Q5B0W8	2.17505	21.8178	3.56337	0.00409987	0.101379	-2.11134	NA	N	Leukotriene A-4 hydrolase homolog
C8VT88	2.17397	20.0891	3.15952	0.00854499	0.116212	-2.83462	NA	N	Alcohol dehydrogenase, zinc-containing, putative (AFU_orthologue AFUA_1G04620)
C8V616	2.17296	22.3491	2.97992	0.01187	0.139851	-3.15553	NA	NA	UPF0047 domain protein (AFU_orthologue AFUA_5G02090)
P18819	2.16881	27.2538	3.03228	0.0107848	0.137506	-3.06213	NA	N	NADP-specific glutamate dehydrogenase
C8VPT8	2.16734	25.4044	2.31932	0.0394912	0.238983	-4.30636	NA	Y	Uncharacterized protein
Q5AVR1	2.14937	22.2102	3.40019	0.00551005	0.111428	-2.40337	NA	Y	Antigenic thaumatin domain protein, putative (AFU_orthologue; AFUA_8G01710)
Q5B0E9	2.14861	15.7996	0.666084	0.518379	0.805454	-6.42724	NA	NA	SH3 domain protein (AFU_orthologue AFUA_2G10320)
Q5AX78	2.12997	23.6959	2.87817	0.0143011	0.145909	-3.33649	NA	Y	Putative uncharacterized protein
C8VN64	2.12852	13.607	0.614705	0.550612	0.825014	-6.46119	NA	N	ATP synthase subunit beta
Q5BAV5	2.12338	21.9323	1.65924	0.123825	0.400737	-5.34219	GH92	Y	Alpha-1,2-mannosidase family protein (AFU_orthologue AFUA_5G10520)
Q5B135	2.11143	21.8272	1.77633	0.101874	0.389882	-5.17153	NA	N	Enolase
C8VEZ2	2.09706	23.71	2.84342	0.0152406	0.149183	-3.3981	NA	N	Coproporphyrinogen III oxidase, putative (AFU_orthologue AFUA_1G07480)
C8V8J7	2.04651	25.6607	2.05549	0.0630501	0.308077	-4.73989	NA	N	Cobalamin-independent methionine synthase (EC 2.1.1.14) [Source:UniProtKB/TrEMBLAcc:Q9P444]
P41764	2.01437	19.6801	2.59676	0.0239128	0.190253	-3.83135	NA	N	Glucose-6-phosphate 1-dehydrogenase
C8V971	1.96961	21.0663	1.83783	0.0918077	0.376928	-5.07928	NA	N	Dipeptidyl peptidase, putative (AFU_orthologue AFUA_4G06140)
Q5AVN4	1.96022	24.1703	2.41387	0.0333138	0.224662	-4.14632	PL1	Y	Pectate lyase A
Q5B9A5	1.95984	25.2366	2.22817	0.0464772	0.268443	-4.45848	NA	N	Uncharacterized protein
Q5BGU0	1.93799	20.7071	3.17779	0.0082643	0.116212	-2.8019	NA	N	Transaldolase
Q5AU34	1.93783	16.1645	0.614065	0.55102	0.825014	-6.46159	NA	NA	Uncharacterized protein
P0C0V3	1.92392	21.2672	3.21791	0.0076803	0.116212	-2.73004	AA2	N	Cytochrome c peroxidase, mitochondrial
Q5B176	1.9219	12.4525	0.767175	0.458302	0.77214	-6.35317	NA	N	Acyl carrier protein
P17489	1.92159	21.7662	1.82691	0.0935267	0.377811	-5.09579	NA	Y	Laccase-1
Q5B1Y4	1.87569	15.7808	0.488114	0.634561	0.894304	-6.53382	NA	NA	Uncharacterized protein
Q5B501	1.86936	21.4935	1.03139	0.323376	0.669733	-6.11637	NA	Y	Allergen Asp F7 (AFU_orthologue AFUA_4G06670)
Q5AWU7	1.86515	20.5464	2.15158	0.0532427	0.283961	-4.58446	NA	N	Alpha/beta hydrolase, putative (AFU_orthologue; AFUA_7G06650)
G5EB90	1.86236	10.978	0.706536	0.493796	0.788334	-6.39875	NA	N	Uncharacterized protein
C8VE57	1.83553	21.1486	1.32189	0.211671	0.515356	-5.7911	NA	Y	Phytase, putative (AFU_orthologue AFUA_7G01240)
C8VJ04	1.8342	21.4359	2.748	0.0181468	0.157529	-3.56661	NA	N	4-nitrophenylphosphatase (AFU_orthologue AFUA_3G08310)
Q5ATF9	1.8299	13.3945	0.523997	0.610142	0.878088	-6.51484	NA	NA	Mannan endo-1,6-alpha-mannosidase (EC 3.2.1.101)
Q5B5C2	1.81862	12.1548	0.53827	0.600562	0.868899	-6.50694	NA	NA	Uridylate kinase (UK) (EC 2.7.4.14) (ATP:UMP phosphotransferase) (Deoxycytidylate kinase) (CK) (dCMP kinase) (Uridine monophosphate kinase) (UMP kinase) (UMPK)
G5EAY9	1.79458	19.7404	2.1169	0.0566038	0.290467	-4.64091	NA	N	Uncharacterized protein
G5EAU1	1.77936	23.0424	2.58873	0.0242645	0.190253	-3.84529	NA	N	SPEE_NEUCR Spermidine synthase (Putrescine aminopropyltransferase) (SPDSY)
Q5B3T7	1.77138	23.3262	2.5039	0.0283071	0.202619	-3.99207	NA	N	Aspartate-semialdehyde dehydrogenase (Eurofung)
G5EB58	1.76395	13.2127	0.446385	0.663534	0.914054	-6.55427	GH71	Y	Alpha-1,3-glucanaseMutanasePutative uncharacterized protein ;; [Source:UniProtKB/TrEMBL;Acc:Q96VT3]
Q5AXQ3	1.75932	22.0677	2.01363	0.0678309	0.321802	-4.80659	NA	Y	Putative plasma membrane sensor transducer (Eurofung)
Q5BHD0	1.75655	19.6439	2.36383	0.0364567	0.23158	-4.23128	NA	N	Iso-orotate decarboxylase (Eurofung)
Q5ATW2	1.7522	9.33919	0.95445	0.359315	0.699703	-6.1915	NA	NA	NTF2 and RRM domain protein (AFU_orthologue AFUA_5G04160)
Q5B312	1.74394	20.9134	2.23398	0.0459989	0.268108	-4.44885	NA	N	Uncharacterized protein
Q5B5C0	1.74001	21.7436	1.32928	0.209295	0.512867	-5.78202	NA	Y	Uncharacterized protein
C8V4D7	1.73786	20.9896	3.22414	0.00759347	0.116212	-2.71888	NA	Y	Calnexin, putative (Eurofung)
C8V6S7	1.72722	17.724	0.559534	0.586434	0.853136	-6.49479	NA	N	Peptidyl-prolyl cis-trans isomerase
C8VRY8	1.72216	25.6678	3.61114	0.00376135	0.0990085	-2.02602	NA	N	Hypothetical alanine--glyoxylate aminotransferase (Eurofung)
G5EB45	1.71712	18.8401	0.749611	0.468413	0.7741	-6.36672	GH13	Y	Alpha-amylase
Q5ARC4	1.71579	19.3083	1.68547	0.118571	0.396237	-5.30455	NA	Y	Endonuclease/exonuclease/phosphatase family protein (AFU_orthologue AFUA_3G09210)
Q5B093	1.68247	25.766	2.11104	0.0571916	0.290467	-4.65042	NA	N	Glucose-6-phosphate isomerase
G5EAZ6	1.65473	23.9127	2.94377	0.0126825	0.139851	-3.21992	NA	N	Uncharacterized protein
Q5BB55	1.65136	15.8724	0.462622	0.652189	0.909309	-6.54652	NA	N	Nucleoside-diphosphate-sugar epimerase, putative (AFU_orthologue AFUA_5G07170)
Q5AZP6	1.64707	23.2067	4.10572	0.00156046	0.0636669	-1.15125	NA	N	Siderophore biosynthesis acetylase AceI, putative (AFU_orthologue AFUA_3G03400)
C8VI12	1.64457	19.6582	4.73362	0.000531883	0.039456	-0.0756778	NA	N	Uncharacterized protein
Q5B4R8	1.64382	21.4459	1.76107	0.104522	0.389882	-5.19415	NA	N	Pyruvate carboxylase
C8VP37	1.63658	20.2248	1.58645	0.139493	0.433227	-5.4447	NA	N	S-methyl-5-thioadenosine phosphorylase
G5EB17	1.63317	22.7468	1.734	0.109371	0.389882	-5.23401	NA	N	Uncharacterized protein
Q5ARV3	1.62862	23.257	2.55673	0.0257185	0.190785	-3.90082	NA	Y	Uncharacterized protein
Q5AWC3	1.61955	23.7667	3.16977	0.00838636	0.116212	-2.81626	CE10	Y	Carboxylesterase, putative (AFU_orthologue; AFUA_5G13710)
C8VT39	1.61839	25.3131	1.85825	0.0886689	0.371045	-5.04825	GH17	Y	Putative beta-transglucosylase. Family GH17. A fumigatus Bgt1-like (Eurofung)
Q5B4H2	1.60595	23.8782	1.68345	0.118968	0.396237	-5.30746	NA	NA	ABC-transporter-regulating transcription factor
Q5AWK0	1.59788	22.5591	2.37676	0.0356181	0.23158	-4.20938	NA	NA	C2H2 finger domain protein, putative (AFU_orthologue AFUA_2G16540)
Q5B648	1.57293	21.2168	3.64118	0.00356324	0.0990085	-1.97241	NA	N	Uncharacterized protein
Q5AZ38	1.55723	27.1384	2.19478	0.0493201	0.270102	-4.51362	NA	Y	Amino acid transporter (Eurofung)
Q9HEY7	1.55574	30.0555	2.88097	0.0142281	0.145909	-3.33153	NA	N	Superoxide dismutase [Cu-Zn]
Q5AZE3	1.54746	19.4844	1.49607	0.161327	0.463532	-5.56785	NA	N	Uncharacterized protein
C8V664	1.54413	18.55	0.470012	0.647055	0.904104	-6.54291	GH16	Y	Putative transglycosidase, GH16 family (Eurofung)
Q5B7J9	1.54178	19.6589	1.31373	0.214314	0.518708	-5.80106	NA	N	Uncharacterized protein
Q5AUW8	1.52819	25.0929	3.20153	0.0079135	0.116212	-2.75938	NA	Y	Uncharacterized protein
C8VT43	1.51911	23.7124	2.09092	0.0592509	0.29637	-4.68293	NA	N	Uncharacterized protein
Q5BCQ5	1.51236	20.9624	2.12134	0.0561622	0.290467	-4.6337	NA	Y	Lysophospholipase Plb1 (AFU_orthologue AFUA_4G08720)
G5EB28	1.50884	21.8063	2.57393	0.0249269	0.190253	-3.87101	NA	N	GBLP_NEUCR Guanine nucleotide-binding protein beta subunit-like protein (Cross-pathway control WD-repeat protein cpc-2)
C8VGK0	1.5036	20.9227	1.50665	0.158628	0.460643	-5.55368	NA	N	Beta-lactamase family protein (AFU_orthologue AFUA_5G07500)
Q9TEM3	1.48602	24.2891	1.71914	0.112118	0.389882	-5.25573	NA	N	2-methylcitrate synthase, mitochondrial
C8VJZ3	1.47819	17.3001	0.45274	0.659083	0.913093	-6.55127	NA	N	Uroporphyrinogen decarboxylase
Q5B4F5	1.47487	23.7648	3.07497	0.00997415	0.132048	-2.98587	NA	Y	Uncharacterized protein
C8VLU1	1.46785	18.8986	0.675181	0.512789	0.800069	-6.42097	NA	N	Cytidine deaminase, putative (AFU_orthologue AFUA_8G02770)
P11977	1.46457	21.7275	1.75132	0.106246	0.389882	-5.20855	NA	N	Phosphoglycerate kinase
Q5AXS4	1.46271	21.4029	3.40892	0.00542331	0.111428	-2.38773	NA	N	Cell cycle control protein (Cwf8), putative (AFU_orthologue AFUA_5G13510)
P20445	1.46009	24.175	1.4278	0.179702	0.485838	-5.65765	NA	N	Glyceraldehyde-3-phosphate dehydrogenase
C8V1U0	1.45953	24.4534	3.01049	0.0112237	0.139765	-3.10102	NA	Y	Uncharacterized protein
Q5B477	1.45901	19.3829	2.80216	0.0164358	0.150693	-3.47109	NA	N	Uncharacterized protein
Q5AV86	1.4532	20.6644	2.80229	0.0164319	0.150693	-3.47087	NA	NA	Uncharacterized protein
Q5BCU2	1.45279	26.5485	2.0207	0.0669995	0.319717	-4.79536	NA	N	Uncharacterized protein
Q5B4Z9	1.44914	25.5491	3.3914	0.00559872	0.111428	-2.41911	NA	Y	GPI anchored cell wall protein, putative (AFU_orthologue AFUA_4G06700)
Q5B5K2	1.44341	20.6	2.00749	0.0685597	0.322172	-4.81632	NA	N	UPF0160 domain protein MYG1, putative (AFU_orthologue AFUA_1G08980)
Q5B8G6	1.39592	16.5827	0.53499	0.602757	0.87053	-6.50877	NA	NA	Uncharacterized protein
Q5ASS7	1.37597	21.0461	2.62485	0.0227202	0.189181	-3.78243	NA	Y	Glutamyl-tRNA(Gln) amidotransferase, subunit A (AFU_orthologue AFUA_7G06800)
Q5AV44	1.35492	21.7795	1.69785	0.116161	0.393978	-5.28667	NA	Y	Cysteine-rich secreted protein (AFU_orthologue; AFUA_7G01060)
C8VG90	1.35193	22.9534	2.35736	0.0368832	0.23158	-4.24222	NA	N	Aconitate hydratase, mitochondrial
Q5B884	1.34885	24.211	1.56763	0.143815	0.43597	-5.47072	NA	N	Predicted protein
C8V5X6	1.33858	22.312	3.30884	0.00650638	0.116212	-2.56707	GH105	N	Cell wall glycosyl hydrolase YteR, putative (AFU_orthologue AFUA_2G14630)
Q5BFS8	1.33566	18.1899	0.445044	0.664475	0.914054	-6.5549	AA11B	NA	Extracellular protein, putative (AFU_orthologue AFUA_6G10930)
Q5B8A1	1.31793	24.9071	1.70228	0.115309	0.393978	-5.28025	AA3	Y	Uncharacterized protein
Q5ARZ3	1.29491	19.7934	1.83349	0.0924865	0.377345	-5.08584	NA	NA	Uncharacterized protein
C8VA57	1.28513	20.4758	2.45516	0.030919	0.212989	-4.07578	NA	N	Dienelactone hydrolase family protein (AFU_orthologue AFUA_6G01940)
Q03134	1.27989	25.1948	1.85943	0.0884908	0.371045	-5.04645	NA	N	Probable formate dehydrogenase
G5EB52	1.27186	27.1937	2.87803	0.0143048	0.145909	-3.33674	NA	Y	Uncharacterized protein
Q5B430	1.26795	21.1577	2.12844	0.0554643	0.290467	-4.62218	GH17	N	Glucan endo-1,3-beta-glucosidase btgC
C8VKQ6	1.25833	22.3259	1.74285	0.107766	0.389882	-5.22103	GH71;CBM24	Y	Putative alpha 1,3 glucanase, GH71 family (Eurofung)
Q5BGD7	1.24913	20.3599	1.71599	0.112708	0.389882	-5.26033	GH76	Y	Putative endo mannanase, GH76 family (Eurofung)
Q5B9S6	1.24553	21.6816	2.4224	0.0328047	0.223072	-4.13177	AA3	Y	Uncharacterized protein
Q5B508	1.23306	17.798	0.459942	0.654056	0.909309	-6.54782	NA	NA	Endopolygalacturonase B (EC 3.2.1.15) (Pectinase B) (Polygalacturonase B)
C8VH67	1.21401	29.587	2.99028	0.0116471	0.139765	-3.13707	NA	N	L-PSP endoribonuclease family protein (Hmf1), putative (AFU_orthologue AFUA_7G02340)
Q5B2B9	1.20641	15.9944	0.358609	0.726326	0.97964	-6.59149	NA	Y	Tyrosinase, putative (AFU_orthologue AFUA_3G01070)
Q5B4Z1	1.20619	27.1413	2.46216	0.0305298	0.212926	-4.06379	NA	Y	GPI-anchored cell wall organization protein Ecm33 (AFU_orthologue AFUA_4G06820)
Q5BC78	1.19104	23.4777	2.19786	0.0490513	0.270102	-4.50855	CE4	Y	Uncharacterized protein
Q5AU85	1.19101	20.9399	1.04413	0.317686	0.663261	-6.10345	NA	N	DUF985 domain protein (AFU_orthologue AFUA_5G11860)
P33282	1.18067	22.2894	2.83279	0.0155399	0.149183	-3.41692	NA	N	Uricase
C8V5W2	1.17355	25.7605	1.2222	0.245876	0.5742	-5.90974	NA	N	Uncharacterized protein
C8V9R9	1.16898	23.6228	2.85789	0.0148421	0.147697	-3.37246	NA	N	Uncharacterized protein
Q5BDE7	1.16786	24.7816	2.20085	0.0487912	0.270102	-4.50362	CE10	Y	Triacylglycerol lipase, putative (AFU_orthologue AFUA_8G04210)
Q5B4E7	1.16572	23.1949	2.19694	0.0491307	0.270102	-4.51006	NA	N	Peptidyl-prolyl cis-trans isomerase D
C8VLI1	1.16035	14.177	0.336404	0.742571	0.993341	-6.59965	NA	NA	Uncharacterized protein
Q5AVH0	1.15214	22.3144	1.77192	0.102633	0.389882	-5.17808	NA	N	HAD-superfamily hydrolase (Eurofung)
Q5BDF4	1.15143	23.8993	3.64125	0.00356285	0.0990085	-1.9723	NA	Y	Hypothetical serine carboxypeptidase (Eurofung)
C8V3D8	1.15003	18.1313	0.287589	0.778732	1	-6.61579	NA	NA	40S ribosomal protein S16 (Broad)
Q5AZ52	1.14603	20.5258	2.3294	0.0387831	0.238983	-4.28939	AA9	Y	Uncharacterized protein
Q5AZ42	1.1402	12.0824	0.302797	0.767403	1	-6.61103	NA	Y	Probable dipeptidyl peptidase 4
Q5AUI4	1.12758	26.3284	1.97598	0.0724162	0.333851	-4.86602	NA	Y	Extracellular lipase, putative (AFU_orthologue AFUA_5G02040)
Q5AT80	1.12629	18.8524	0.371225	0.717158	0.970948	-6.58663	NA	Y	Uncharacterized protein
Q5AXH7	1.1037	19.1923	0.503299	0.62417	0.890831	-6.52595	NA	N	60S ribosomal protein L13
C8VSF8	1.10163	21.7033	1.15724	0.27044	0.601305	-5.98321	NA	NA	Mitochondrial import inner membrane translocase subunit TIM44
Q5B200	1.0968	25.6405	0.71754	0.487233	0.787091	-6.39073	NA	NA	Uncharacterized protein
Q5B8L8	1.09648	22.9149	1.85048	0.0898518	0.372178	-5.06008	NA	N	Uncharacterized protein
Q5BE12	1.07945	24.4784	3.5074	0.00453642	0.104304	-2.21142	NA	Y	GPI anchored protein, putative (AFU_orthologue AFUA_1G10590)
Q5BCF8	1.07006	22.7553	1.6695	0.121746	0.400374	-5.32751	NA	Y	Probable feruloyl esterase B
Q5AR45	1.05568	19.8444	1.29404	0.220813	0.528396	-5.82494	NA	NA	Isochorismatase-like protein asqB (EC 3.-.-.-) (4'-methoxyviridicatin/aspoquinolone biosynthesis cluster protein asqB) (Aspoquinolone biosynthesis protein B)
Q5B7U2	1.05129	23.4425	1.01302	0.331708	0.681798	-6.13475	GH13	Y	Alpha-amylase
C8VPL4	1.04869	21.9762	3.58455	0.00394606	0.100625	-2.0735	NA	N	Amine oxidase
Q5BGY7	1.04808	19.8376	2.3572	0.0368939	0.23158	-4.24249	NA	N	Thiamin pyrophosphokinase-related protein (AFU_orthologue AFUA_5G11110)
Q5B6W8	1.04353	21.0398	1.40765	0.185453	0.485838	-5.6836	NA	N	Dienelactone hydrolase family protein (AFU_orthologue AFUA_6G12740)
G5EB67	1.04231	22.077	3.92208	0.0021571	0.0733415	-1.47386	NA	N	Uncharacterized protein
C8VUL7	1.04229	23.6011	0.873429	0.400142	0.727206	-6.26523	NA	NA	Uncharacterized protein
O00098	1.04094	25.5006	1.13465	0.279413	0.61622	-6.00801	NA	N	Citrate synthase, mitochondrial
Q5AX21	1.03915	27.7151	1.66659	0.122333	0.400374	-5.33168	NA	N	Hypothetical tripeptidyl-peptidase (Eurofung)
C8V3Z4	1.01447	21.5716	1.46206	0.170272	0.479109	-5.61295	NA	N	Aminopeptidase, putative (AFU_orthologue AFUA_5G04330)
Q5AWK7	1.01377	25.4974	1.87761	0.0857856	0.367204	-5.01869	NA	NA	Uncharacterized protein
C8V4N8	1.01023	22.3317	1.73872	0.108513	0.389882	-5.22709	NA	N	Glyoxalase (Eurofung)
C8VMS9	1.00567	26.2752	2.88106	0.0142257	0.145909	-3.33136	NA	N	Carboxypeptidase S1, putative (AFU_orthologue AFUA_5G07330)
Q5B277	0.968216	24.982	1.28944	0.222352	0.528978	-5.83048	NA	Y	Uncharacterized protein
Q5BB95	0.959833	22.1612	2.02698	0.0662703	0.318097	-4.78538	NA	N	Endodeoxyribonuclease (Eurofung)
Q5AYD3	0.959239	22.7672	0.789899	0.445427	0.764274	-6.33522	GH132	Y	SUN domain protein (Eurofung)
Q5BGD8	0.953922	22.5559	1.66253	0.123154	0.400374	-5.33748	NA	Y	Endonuclease/exonuclease/phosphatase family protein (AFU_orthologue AFUA_1G01540)
C8VQJ9	0.930952	17.1206	0.256098	0.802358	1	-6.62488	NA	NA	26S proteasome regulatory subunit RPN1
Q5B5S8	0.930344	26.9914	1.82004	0.0946224	0.378364	-5.10614	GH3	Y	Probable beta-glucosidase A
Q5B3I1	0.920863	21.9636	0.29899	0.770234	1	-6.61224	NA	NA	Microbody (Peroxisome) biogenesis protein peroxin 19 (Eurofung)
Q5ASX5	0.918898	21.0727	0.764421	0.459877	0.77214	-6.35531	NA	N	Peptidyl-prolyl cis-trans isomerase
Q5B624	0.899822	20.1589	1.37665	0.194598	0.485838	-5.72301	AA3	Y	GMC oxidoreductase (Eurofung)
C8V1V3	0.88993	26.4125	2.06026	0.0625254	0.307354	-4.73224	NA	N	Malate dehydrogenase
C8VD04	0.889388	16.8648	0.20376	0.84207	1	-6.63768	NA	Y	NADPH-dependent FMN reductase Lot6, putative (AFU_orthologue; AFUA_7G06600)
Q5AU12	0.885301	30.0661	2.99476	0.0115518	0.139765	-3.12908	NA	Y	Thioredoxin reductase, putative (AFU_orthologue AFUA_5G03540)
Q5B977	0.876688	22.6064	0.788394	0.446272	0.764274	-6.33642	NA	Y	Vacuolar aspartyl protease (Proteinase A) (Eurofung)
Q5AUN2	0.875295	23.7144	1.49888	0.160607	0.463532	-5.5641	AA3	Y	Uncharacterized protein
Q5B0Y7	0.860495	20.4504	1.51138	0.157432	0.460039	-5.54732	NA	N	Proteasome subunit alpha type
C8VIR5	0.85711	20.777	1.17405	0.263907	0.595879	-5.9645	NA	N	Serine hydroxymethyltransferase
Q5AV48	0.842193	25.4921	1.10974	0.289579	0.628587	-6.03492	AA3	Y	Choline dehydrogenase, putative (AFU_orthologue; AFUA_5G00630)
Q5B4U6	0.841273	18.1219	2.20273	0.0486284	0.270102	-4.50052	NA	NA	37S ribosomal protein S25, mitochondrial
Q5AZC4	0.841109	12.0507	0.214622	0.833787	1	-6.63526	NA	NA	Uncharacterized protein
Q5B6M6	0.839647	22.5851	1.29743	0.21968	0.527233	-5.82084	NA	Y	Allergen Asp F4 (AFU_orthologue AFUA_2G03830)
Q5BAH1	0.82887	15.5785	0.32099	0.753925	1	-6.60502	NA	NA	Conserved leucine-rich repeat protein (AFU_orthologue AFUA_6G10390)
Q5AZ54	0.826598	21.5991	1.60833	0.13461	0.424101	-5.41419	NA	NA	Peptidase_M43 domain-containing protein
Q873X6	0.818184	22.0696	0.919298	0.376652	0.71165	-6.22418	GH28	Y	Probable exopolygalacturonase B
Q5BDP2	0.813632	25.0415	1.92853	0.0786053	0.347448	-4.94016	NA	NA	GPI anchored serine-threonine rich protein (AFU_orthologue AFUA_1G09510)
Q5BE99	0.800577	18.9907	0.255041	0.803155	1	-6.62517	NA	Y	Cytosolic Cu/Zn superoxide dismutase, putative (AFU_orthologue AFUA_1G11640)
Q5AWE1	0.795545	19.3141	1.32207	0.211611	0.515356	-5.79087	NA	Y	Putative uncharacterized protein
Q5BAP5	0.789797	22.2208	1.4479	0.174117	0.484913	-5.63151	GH16	Y	Endo-1,3(4)-beta-glucanase xgeA
Q5B0I6	0.787864	23.4557	1.39534	0.18904	0.485838	-5.69932	CE10	Y	Uncharacterized protein
C8V1N7	0.786034	17.5879	0.266121	0.794815	1	-6.6221	NA	N	Elongation factor 3 (Eurofung)
Q5BGX3	0.785904	21.1987	2.91762	0.0133046	0.144197	-3.26643	NA	Y	Uncharacterized protein
Q5B9Y2	0.782015	27.129	1.10564	0.291275	0.628784	-6.0393	AA7	Y	Isoamyl alcohol oxidase, putative (AFU_orthologue AFUA_1G01180)
Q5B6A5	0.777617	14.0936	0.20251	0.843025	1	-6.63795	GH128	Y	Uncharacterized protein
P08157	0.767466	22.9952	1.17101	0.265078	0.595879	-5.9679	NA	N	Aldehyde dehydrogenase
C8VSZ7	0.762417	20.7726	1.21504	0.248494	0.574422	-5.918	NA	Y	Glycerophosphoryl diester phosphodiesterase family protein (AFU_orthologue AFUA_6G12240)
C8VCU1	0.75607	28.2224	2.10634	0.0576663	0.290467	-4.65802	AA7	Y	Putative uncharacterized protein
Q5BAP3	0.754466	28.1721	1.38011	0.193561	0.485838	-5.71865	AA7	Y	Uncharacterized protein
Q5AZ98	0.73827	22.3969	0.594652	0.56349	0.834497	-6.47374	NA	Y	Uncharacterized protein
Q5B2V1	0.717867	22.2316	0.751934	0.467068	0.7741	-6.36495	NA	N	Heat shock 70 kDa protein
C8VUN9	0.711001	26.2054	2.58591	0.0243894	0.190253	-3.8502	NA	N	Hypothetical glutathione reductase (Eurofung)
Q5B1I3	0.695875	21.1183	0.765771	0.459105	0.77214	-6.35426	NA	N	Ubiquinol-cytochrome c reductase complex 17 kd protein (AFU_orthologue AFUA_4G11390)
Q5BAP2	0.683466	24.6209	0.629267	0.541363	0.820835	-6.45182	AA9	Y	Endoglucanase, putative (AFU_orthologue AFUA_2G14490)
C8V9G9	0.678184	21.0736	0.493636	0.630773	0.894304	-6.53099	NA	N	Telomere and ribosome associated protein Stm1, putative (AFU_orthologue AFUA_3G10920)
C8VCJ5	0.677726	23.444	0.703516	0.495607	0.788334	-6.40093	AA7	Y	FAD-dependent oxygenase, putative (AFU_orthologue; AFUA_3G00840)
C8VTP0	0.676358	13.1857	0.145163	0.887073	1	-6.64858	NA	NA	Mitochondrial hypoxia responsive domain protein (AFU_orthologue AFUA_1G12250)
Q5B1G1	0.675687	19.0812	1.37808	0.194168	0.485838	-5.72121	NA	N	ADAM family of metalloprotease ADM-B (AFU_orthologue AFUA_4G11150)
Q5B8B9	0.674898	23.3082	2.18689	0.0500156	0.272085	-4.52661	NA	Y	NPP1 domain protein, putative (AFU_orthologue AFUA_5G00600)
C8V287	0.638831	22.0344	2.2597	0.0439363	0.259797	-4.4061	NA	N	ThiJ/PfpI family protein (AFU_orthologue AFUA_5G01430)
C8VPL8	0.630052	22.9311	0.691686	0.502738	0.793151	-6.40939	NA	Y	Uncharacterized protein
Q5AUE4	0.609191	26.8086	2.22531	0.0467144	0.268443	-4.46321	NA	Y	Uncharacterized protein
Q5AU55	0.608523	21.7819	0.407794	0.690847	0.942695	-6.57161	AA11	Y	Uncharacterized protein
Q5ASM1	0.608281	21.1885	0.630337	0.540688	0.820835	-6.45113	NA	NA	Aspartate aminotransferase (EC 2.6.1.1)
C8V742	0.593532	14.996	0.166085	0.870948	1	-6.6451	NA	N	Septin [Source:UniProtKB/TrEMBLAcc:Q9C1M2]
Q5AYU5	0.582718	30.57	1.47588	0.166588	0.473643	-5.59471	NA	Y	Uncharacterized protein
Q5AYK9	0.572833	27.0962	1.09111	0.297361	0.640228	-6.05473	NA	Y	Uncharacterized protein
Q5AQP7	0.566821	22.1293	0.934482	0.369092	0.70369	-6.2102	GH105	Y	Unsaturated rhamnogalacturonan hydrolase (Eurofung)
C8VRQ4	0.564162	21.4279	0.690436	0.503495	0.793151	-6.41028	NA	N	Transketolase
Q5ASN8	0.556719	20.0761	0.816992	0.430386	0.751258	-6.3132	NA	N	Putative peroxiredoxin pmp20
Q5BE81	0.538582	9.17582	0.23835	0.815766	1	-6.62954	NA	NA	Uncharacterized protein
Q5B7S7	0.538496	21.5001	0.692073	0.502504	0.793151	-6.40912	NA	Y	Uncharacterized protein
Q5B037	0.537313	21.5832	1.32023	0.212205	0.515356	-5.79312	CE1	Y	Acetylxylan esterase A
Q5B0J4	0.533565	18.2433	0.176386	0.863031	1	-6.64322	NA	NA	TIL domain-containing protein
C8VMB5	0.53198	21.0155	0.758634	0.463201	0.7741	-6.3598	NA	N	Uncharacterized protein
Q5BAW1	0.524892	21.0391	0.81434	0.431843	0.751258	-6.31539	NA	Y	Uncharacterized protein
Q5AWI5	0.521825	10.2685	0.149183	0.883971	1	-6.64794	NA	NA	Alpha/beta-glucosidase agdC (EC 3.2.1.20) (EC 3.2.1.21)
C8V9L5	0.515258	11.3753	0.163374	0.873035	1	-6.64558	NA	NA	Uncharacterized protein
C8VIY5	0.515134	15.1944	0.113539	0.911543	1	-6.65294	NA	N	Glycine-rich RNA-binding protein, putative (AFU_orthologue AFUA_3G08580)
Q5ATQ3	0.507721	16.6383	0.338704	0.740882	0.992709	-6.59883	NA	NA	Endopolygalacturonase AN8327 (EC 3.2.1.15) (Pectinase AN8327) (Polygalacturonase AN8327)
Q5B7C9	0.505943	26.3	0.852462	0.411205	0.733506	-6.28338	NA	NA	Uncharacterized protein
C8V7G7	0.503935	22.6227	0.74786	0.469429	0.7741	-6.36806	NA	N	L-PSP endoribonuclease family protein Brt1, putative (AFU_orthologue AFUA_5G03780)
Q5BG37	0.50209	25.7407	0.902446	0.385168	0.712691	-6.23947	NA	Y	Uncharacterized protein
Q5B6Q3	0.500851	22.7949	2.10851	0.0574464	0.290467	-4.65451	GH5	Y	Glucan endo-1,6-beta-glucosidase B
Q5B7X9	0.496578	25.1352	1.40233	0.186996	0.485838	-5.69041	AA7	Y	Uncharacterized protein
C8VI97	0.492692	22.6984	1.06689	0.307711	0.655594	-6.08006	NA	NA	Uncharacterized protein
Q5ATW1	0.485294	21.4903	0.41641	0.684707	0.937452	-6.56787	NA	N	HS90_PODAN HEAT SHOCK PROTEIN 90 HOMOLOG (SUPPRESSOR OF VEGETATIVE INCOMPATIBILITY MOD-E)
Q5AQQ0	0.480353	26.5847	0.633697	0.538568	0.820835	-6.44893	CE4	Y	Uncharacterized protein
C8V8B5	0.477399	25.5817	1.96518	0.0737847	0.338249	-4.88298	NA	N	Alkaline phosphatase
Q5B368	0.473384	25.4783	1.173	0.26431	0.595879	-5.96567	GH32	N	Exoinulinase InuD (AFU_orthologue AFUA_5G00480)
Q5AX93	0.470773	24.7526	0.565502	0.5825	0.853136	-6.49129	NA	Y	Putative uncharacterized protein
Q5BCI8	0.455083	21.9222	0.937421	0.367642	0.702566	-6.20747	GH2	N	Beta-mannosidase A
Q5AY11	0.455009	27.8105	1.73846	0.10856	0.389882	-5.22747	GH16	Y	Uncharacterized protein
C8V607	0.444439	24.2197	0.915926	0.378346	0.71165	-6.22726	NA	N	BYS1 domain protein, putative (AFU_orthologue AFUA_5G01990)
Q5BCZ2	0.44091	19.6698	0.868656	0.402642	0.728506	-6.2694	NA	NA	HSP70 family protein (AFU_orthologue AFUA_3G13740)
Q5AYK1	0.434911	9.24206	0.182774	0.858129	1	-6.642	NA	N	Ribosomal protein L14 (AFU_orthologue AFUA_6G03830)
Q5BA56	0.423347	26.4436	1.6802	0.119611	0.396759	-5.31215	NA	NA	FAD-binding PCMH-type domain-containing protein
C8VQN7	0.420088	11.5539	0.115946	0.909678	1	-6.65265	NA	NA	Glucose repressible protein Grg1, putative (AFU_orthologue AFUA_5G14210)
C8V0Z9	0.418861	9.31262	0.166697	0.870478	1	-6.64499	NA	NA	Coronin
Q5B6P0	0.416683	15.7502	0.108224	0.915666	1	-6.65357	NA	NA	Putative alpha 1,3 glucanase, GH71 family (Eurofung)
Q5BCD8	0.415344	20.1269	0.501697	0.625263	0.890831	-6.52679	CE16	Y	GDSL Lipase/Acylhydrolase family protein (AFU_orthologue AFUA_4G14700)
Q5BDL6	0.414543	20.8008	1.12143	0.284774	0.622156	-6.02235	NA	N	DUF1000 domain protein (AFU_orthologue AFUA_1G09230)
C8VRD6	0.412704	10.0045	0.131361	0.897739	1	-6.65061	NA	NA	Histidyl-tRNA synthetase, mitochondrial (AFU_orthologue AFUA_4G12920)
Q5ATJ1	0.411688	18.9835	0.196082	0.847937	1	-6.63931	NA	Y	Histidine acid phosphatase, putative (AFU_orthologue AFUA_3G14570)
Q5AWZ9	0.404381	29.5882	0.835798	0.420144	0.74047	-6.29753	NA	Y	Putative uncharacterized protein
Q5B131	0.400788	22.3807	0.884584	0.394339	0.721886	-6.25542	NA	Y	Probable carboxypeptidase AN5749
C8VI07	0.399315	22.0478	0.587323	0.568238	0.838485	-6.47823	NA	Y	Uncharacterized protein
Q5BGC8	0.390649	28.1021	1.15351	0.271906	0.602921	-5.98733	NA	Y	Uncharacterized protein
Q5B2V5	0.386991	24.2148	0.443759	0.665378	0.914054	-6.5555	NA	Y	Uncharacterized protein
C8VSK8	0.380268	21.5025	0.475393	0.643329	0.901988	-6.54024	GH72	Y	Putative 1,3-beta-transglucosylase, GH72 family (Eurofung)
G5EB57	0.379709	21.2686	0.44741	0.662815	0.914054	-6.55379	NA	N	Uncharacterized protein
Q5BBY3	0.357255	12.7179	0.104248	0.918752	1	-6.65402	NA	N	Metallo-beta-lactamase family protein (AFU_orthologue AFUA_5G12770)
Q5AQT2	0.355123	22.6552	0.753606	0.466101	0.7741	-6.36367	NA	NA	GMC_OxRdtase_N domain-containing protein
C8VI41	0.350701	24.1076	0.907005	0.382851	0.71165	-6.23536	NA	Y	Uncharacterized protein
Q5BBY9	0.342197	15.9027	0.0824725	0.935676	1	-6.65619	NA	NA	Uncharacterized protein
C8VFV2	0.341907	19.6013	0.570982	0.578901	0.851141	-6.48806	NA	N	N-acetyltransferase family protein, putative (AFU_orthologue AFUA_4G10930)
C8VJZ5	0.339095	10.6142	0.0971625	0.924255	1	-6.65478	NA	NA	Protein mitochondrial targeting protein (Mas1), putative (AFU_orthologue AFUA_1G05040)
C8VUN8	0.337671	28.3879	1.18067	0.261366	0.595739	-5.95707	GH16	Y	Extracellular cell wall glucanase Crf1/allergen Asp F9 (AFU_orthologue AFUA_1G16190)
Q5B8S7	0.326268	11.0797	0.11919	0.907163	1	-6.65224	NA	NA	Putative transglycosidase, GH16 family (Eurofung)
Q5B3M8	0.32133	25.5417	0.559424	0.586507	0.853136	-6.49485	NA	NA	Exo-beta-1,3-glucanase, putative (AFU_orthologue AFUA_3G07520)
O74288	0.318854	24.3613	0.895092	0.388926	0.714782	-6.24607	CBM42;GH54	Y	Alpha-L-arabinofuranosidase B
C8VBX3	0.311086	21.7781	0.654653	0.525454	0.813606	-6.43501	NA	N	Myo-inositol-1-phosphate synthase (EC 5.5.1.4) [Source:UniProtKB/TrEMBL;Acc:B6CK64]
Q5B0J3	0.308156	24.5053	0.908493	0.382097	0.71165	-6.23402	NA	Y	Uncharacterized protein
Q5BG38	0.301698	16.649	0.11987	0.906637	1	-6.65215	NA	NA	Uncharacterized protein
Q5AUG7	0.280533	11.6888	0.0691658	0.946035	1	-6.65727	NA	NA	Uncharacterized protein
Q8TFN0	0.279033	23.3567	0.252335	0.805196	1	-6.6259	NA	N	Nucleoside diphosphate kinase
C8VP91	0.266667	25.8832	0.512397	0.617984	0.886248	-6.52112	NA	Y	Cell wall mannoprotein MnpA [Source:UniProtKB/TrEMBLAcc:Q8TG08] (Fragment)
C8V659	0.255633	26.9107	1.95847	0.0746461	0.338396	-4.89349	NA	Y	Aminopeptidase, putative (AFU_orthologue AFUA_2G00220)
Q5BBI8	0.25449	22.3827	0.619312	0.547677	0.825014	-6.45825	NA	N	Putative prolyl aminopeptidase (EC 3.4.11.5) [Source:UniProtKB/TrEMBLAcc:Q96VT1]
Q5B7X0	0.246385	20.4327	0.459846	0.654123	0.909309	-6.54787	GH3	Y	Glycosyl hydrolase, putative (AFU_orthologue AFUA_4G13770)
Q5B3M0	0.246353	22.7968	0.626365	0.5432	0.820835	-6.45371	CE8	Y	Pectin methyl esterase (Eurofung)
C8VFG2	0.229992	24.3024	0.598232	0.561179	0.832586	-6.47153	NA	N	Phosphomannomutase
Q5AY23	0.229952	25.2556	0.27706	0.786607	1	-6.61894	AA7	Y	Uncharacterized protein
G5EB11	0.216937	25.1323	0.230303	0.821866	1	-6.63155	GH31	Y	Uncharacterized protein
Q5B912	0.206649	21.925	0.2449	0.81081	1	-6.62786	NA	N	Inorganic pyrophosphatase
Q5AUI6	0.204602	19.507	0.222828	0.827543	1	-6.63335	NA	N	A-pheromone processing metallopeptidase Ste23 (AFU_orthologue AFUA_5G02010)
Q5ATS9	0.202851	21.4618	0.47247	0.645352	0.903272	-6.5417	NA	NA	Uncharacterized protein
C8V7U8	0.202712	12.3874	0.053577	0.958183	1	-6.65829	NA	N	Phosphoglucomutase, putative (AFU_orthologue AFUA_2G02120)
Q5B2K8	0.2025	12.0278	0.0591232	0.95386	1	-6.65796	NA	N	40S ribosomal protein S11 (Broad)
Q5B7U0	0.2009	18.6074	0.0875183	0.931752	1	-6.65573	CE8	Y	Pectinesterase A
Q5AXZ4	0.199018	22.9501	0.238081	0.81597	1	-6.62961	NA	NA	Acetyltransferase, CysE/LacA/LpxA/NodL family (AFU_orthologue AFUA_2G08430)
Q5AR73	0.194897	22.9084	0.2633	0.796936	1	-6.62289	NA	NA	Extracellular guanyl-specific ribonuclease, putative (AFU_orthologue AFUA_4G01200)
C8V7N4	0.179858	18.4288	0.326066	0.750179	0.998607	-6.60328	NA	NA	Guanine nucleotide exchange factor Vps9, putative (AFU_orthologue AFUA_4G12490)
C8VKB6	0.167447	21.8639	0.260094	0.799348	1	-6.62378	NA	N	Uncharacterized protein
C8V731	0.159979	26.6688	0.848677	0.413224	0.733506	-6.28662	NA	Y	Gamma-glutamyltranspeptidase (Eurofung)
C8VER3	0.154609	25.4124	0.261183	0.798529	1	-6.62348	NA	Y	Cell wall cysteine-rich protein (AFU_orthologue AFUA_2G00400)
C8VG00	0.148281	21.5388	0.22468	0.826135	1	-6.63291	AA7	Y	FAD/FMN-containing isoamyl alcohol oxidase MreA (AFU_orthologue AFUA_6G03620)
Q5AWN2	0.14527	22.255	0.283094	0.782091	1	-6.61715	NA	N	Endonuclease/exonuclease/phosphatase family protein (AFU_orthologue; AFUA_2G16830)
Q5BBM0	0.14135	24.3434	0.308036	0.763513	1	-6.60933	GH93	Y	Exo-arabinanase (Eurofung)
C8VUC6	0.139739	10.3618	0.0443534	0.965377	1	-6.65877	NA	NA	ATP synthase delta chain, mitochondrial, putative (AFU_orthologue AFUA_1G03100)
Q5AWM3	0.134789	25.2496	0.411676	0.688078	0.940489	-6.56993	GH125	Y	DUF1237 domain protein (AFU_orthologue; AFUA_2G16720)
Q5B0C6	0.123898	19.5827	0.058558	0.9543	1	-6.65799	NA	N	Actin cytoskeleton protein (VIP1), putative (AFU_orthologue AFUA_2G10030)
Q5BAR4	0.121226	29.8549	0.285406	0.780363	1	-6.61645	NA	Y	Serine protease similarity, trypsin family (Eurofung)
Q5ARM6	0.105447	24.4592	0.269155	0.792536	1	-6.62124	NA	Y	Uncharacterized protein
Q96WX8	0.103665	23.0786	0.291731	0.775642	1	-6.61452	NA	N	Probable Xaa-Pro aminopeptidase pepP
Q5B3H2	0.100171	10.4785	0.032875	0.974333	1	-6.65925	NA	N	Clustered mitochondria protein homolog
C8V1G3	0.0978449	19.3327	0.19695	0.847274	1	-6.63913	NA	N	Uncharacterized protein
Q5AT47	0.0970681	10.5393	0.0286931	0.977597	1	-6.65938	NA	NA	Uncharacterized protein
Q5ARF0	0.0884018	24.6327	0.118678	0.90756	1	-6.6523	CE10	Y	Cholinesterase, putative (AFU_orthologue AFUA_7G01710)
Q5BCB7	0.0770626	27.2814	0.279297	0.784932	1	-6.61828	NA	Y	Predicted protein
Q5BF93	0.0748643	28.3405	0.437308	0.669915	0.918741	-6.55848	GH47	Y	Mannosyl-oligosaccharide alpha-1,2-mannosidase 1B
Q5B7G6	0.070967	19.7637	0.16578	0.871183	1	-6.64516	NA	NA	Uncharacterized protein
Q9P8I0	0.0350097	19.9833	0.0592544	0.953758	1	-6.65795	NA	N	Delta-1-pyrroline-5-carboxylate dehydrogenase, mitochondrial
C8VTZ4	0.0339311	11.5883	0.00921108	0.992807	1	-6.65978	NA	NA	PfkB domain-containing protein
Q5B9J0	0.00708645	24.3262	0.0165879	0.987047	1	-6.65968	NA	Y	Predicted protein
C8V0B3	3.55271e-15	8	5.03048e-14	1	1	-6.65982	NA	N	Purine nucleoside phosphorylase
C8V2U2	3.55271e-15	8	5.03048e-14	1	1	-6.65982	NA	NA	Eukaryotic translation initiation factor subunit eIF-4F, putative (AFU_orthologue AFUA_2G09490)
C8V312	3.55271e-15	8	5.03048e-14	1	1	-6.65982	NA	NA	ARF GTPase activator (Glo3), putative (Eurofung)
C8V4A6	3.55271e-15	8	5.03048e-14	1	1	-6.65982	NA	NA	SWI-SNF complex subunit (BAF60b), putative (AFU_orthologue AFUA_1G06310)
C8VD86	3.55271e-15	8	5.03048e-14	1	1	-6.65982	NA	NA	Dienelactone hydrolase (AFU_orthologue AFUA_4G03730)
C8VED6	3.55271e-15	8	5.03048e-14	1	1	-6.65982	NA	NA	Uncharacterized protein
C8VEJ5	3.55271e-15	11.7459	1.27961e-15	1	1	-6.65982	NA	N	DMATS type aromatic prenyltransferase, putative (JCVI)
C8VEX3	3.55271e-15	8	5.03048e-14	1	1	-6.65982	NA	NA	Zinc knuckle domain protein (Byr3), putative (AFU_orthologue AFUA_1G07630)
C8VFD8	3.55271e-15	8	5.03048e-14	1	1	-6.65982	NA	N	Isocitrate dehydrogenase subunit 1, mitochondrial (Broad)
C8VIX5	3.55271e-15	8	5.03048e-14	1	1	-6.65982	NA	N	Isocitrate dehydrogenase [NADP]
C8VK49	3.55271e-15	8	5.03048e-14	1	1	-6.65982	NA	N	Membrane bound C2 domain protein (Vp115), putative (AFU_orthologue AFUA_7G01840)
C8VK94	3.55271e-15	8	5.03048e-14	1	1	-6.65982	NA	NA	Nuclear pore complex protein Nup85
C8VLL3	3.55271e-15	8	5.03048e-14	1	1	-6.65982	GH15;CBM20	Y	Glucoamylase
C8VLV0	3.55271e-15	8.6482	2.03103e-15	1	1	-6.65982	NA	NA	Actin binding protein (Eurofung)
C8VLX7	3.55271e-15	8	5.03048e-14	1	1	-6.65982	NA	NA	Acylphosphatase (EC 3.6.1.7)
C8VM21	3.55271e-15	8.61845	2.12855e-15	1	1	-6.65982	NA	NA	Acetyl-CoA acetyltransferase, putative (AFU_orthologue AFUA_8G04000)
C8VMG0	3.55271e-15	8	5.03048e-14	1	1	-6.65982	NA	NA	Valyl-tRNA synthetase (AFU_orthologue AFUA_8G04800)
C8VML3	3.55271e-15	9.18891	1.91602e-15	1	1	-6.65982	NA	NA	RNP domain protein (AFU_orthologue AFUA_5G07120) (Fragment)
C8VNR8	3.55271e-15	8	5.03048e-14	1	1	-6.65982	NA	NA	GPI anchored cell wall protein, putative (AFU_orthologue AFUA_4G08960)
C8VP28	3.55271e-15	8	5.03048e-14	1	1	-6.65982	NA	NA	NADH-ubiquinone oxidoreductase 30.4 kDa subunit, mitochondrial [Precursor] (Eurofung)
C8VQ30	3.55271e-15	8	5.03048e-14	1	1	-6.65982	NA	N	2-isopropylmalate synthase (Eurofung)
C8VQ61	3.55271e-15	9.54912	1.47246e-15	1	1	-6.65982	NA	N	Uncharacterized protein
C8VRW7	3.55271e-15	8	5.03048e-14	1	1	-6.65982	NA	NA	CUE domain protein, putative (AFU_orthologue AFUA_1G09250)
C8VUB6	3.55271e-15	8	5.03048e-14	1	1	-6.65982	NA	N	6-phosphogluconolactonase, putative (AFU_orthologue AFUA_1G02980)
G5EAT6	3.55271e-15	8	5.03048e-14	1	1	-6.65982	NA	N	Malic enzyme
G5EB50	3.55271e-15	8	5.03048e-14	1	1	-6.65982	NA	NA	Non-specific serine/threonine protein kinase (EC 2.7.11.1)
G5EB64	3.55271e-15	8	5.03048e-14	1	1	-6.65982	NA	NA	Hist_deacetyl domain-containing protein
O43100	3.55271e-15	8.61444	2.14242e-15	1	1	-6.65982	NA	NA	H/ACA ribonucleoprotein complex subunit CBF5 (EC 5.4.99.-) (Centromere-binding factor 5) (H/ACA snoRNP protein CBF5) (Small nucleolar RNP protein CBF5) (rRNA pseudouridine synthase)
O59922	3.55271e-15	8	5.03048e-14	1	1	-6.65982	NA	N	cAMP-dependent protein kinase regulatory subunit
P23754	3.55271e-15	8	5.03048e-14	1	1	-6.65982	NA	N	Histone H2B
P50867	3.55271e-15	8.65459	2.13304e-15	1	1	-6.65982	NA	N	Cysteine synthase
P55332	3.55271e-15	8	5.03048e-14	1	1	-6.65982	GH11	Y	Endo-1,4-beta-xylanase A
Q12555	3.55271e-15	8.64233	2.04955e-15	1	1	-6.65982	NA	N	Sulfate adenylyltransferase
Q5AQC7	3.55271e-15	8	5.03048e-14	1	1	-6.65982	NA	NA	Glycosyltransferase, putative (AFU_orthologue AFUA_8G02020)
Q5ATN9	3.55271e-15	8	5.03048e-14	1	1	-6.65982	NA	Y	Arylsulfatase, putative (AFU_orthologue AFUA_8G02520)
Q5AU54	3.55271e-15	8	5.03048e-14	1	1	-6.65982	NA	N	60S ribosomal protein L4, putative (AFU_orthologue AFUA_5G03020)
Q5AUI2	3.55271e-15	8	5.03048e-14	1	1	-6.65982	NA	NA	Uncharacterized protein
Q5AVH4	3.55271e-15	8	5.03048e-14	1	1	-6.65982	NA	NA	RNA binding protein, putative (AFU_orthologue AFUA_5G08310)
Q5AVM1	3.55271e-15	8	5.03048e-14	1	1	-6.65982	NA	NA	ATP-dependent RNA helicase dbp5 (EC 3.6.4.13)
Q5AVR3	3.55271e-15	9.84401	1.56634e-15	1	1	-6.65982	NA	NA	Uncharacterized protein
Q5AVU3	3.55271e-15	8	5.03048e-14	1	1	-6.65982	NA	NA	Uncharacterized protein
Q5AVW3	3.55271e-15	8	5.03048e-14	1	1	-6.65982	NA	NA	Hydroperoxide and superoxide-radical responsive glutathione-dependent oxidoreductase (Eurofung)
Q5AVY6	3.55271e-15	8	5.03048e-14	1	1	-6.65982	NA	NA	Arsenite resistance protein Ars2, putative (AFU_orthologue AFUA_2G14710)
Q5AW09	3.55271e-15	10.4178	1.59967e-15	1	1	-6.65982	CE10	Y	Carboxylesterase, putative (AFU_orthologue; AFUA_3G09230)
Q5AX38	3.55271e-15	8	5.03048e-14	1	1	-6.65982	NA	Y	Acid phosphatase, putative (AFU_orthologue; AFUA_4G03660)
Q5AY41	3.55271e-15	8	5.03048e-14	1	1	-6.65982	NA	NA	FSH1 domain-containing protein
Q5AZ75	3.55271e-15	8	5.03048e-14	1	1	-6.65982	GH25	Y	Secreted glycosyl hydrolase, putative (AFU_orthologue AFUA_4G14420)
Q5AZS1	3.55271e-15	8	5.03048e-14	1	1	-6.65982	NA	NA	Adenylosuccinate lyase (ASL) (EC 4.3.2.2) (Adenylosuccinase)
Q5AZT0	3.55271e-15	8.69534	1.89354e-15	1	1	-6.65982	NA	NA	Pre-rRNA processing protein Rrp12, putative (AFU_orthologue AFUA_2G11810)
Q5AZU0	3.55271e-15	8	5.03048e-14	1	1	-6.65982	NA	NA	Mob1 family protein (AFU_orthologue AFUA_2G11710)
Q5AZU5	3.55271e-15	8	5.03048e-14	1	1	-6.65982	NA	N	Uncharacterized protein
Q5B041	3.55271e-15	8	5.03048e-14	1	1	-6.65982	NA	N	Heat shock protein 60
Q5B0H3	3.55271e-15	8.66015	1.99433e-15	1	1	-6.65982	NA	NA	Branched-chain-amino-acid aminotransferase (EC 2.6.1.42)
Q5B136	3.55271e-15	8	5.03048e-14	1	1	-6.65982	NA	NA	Eukaryotic translation initiation factor 3 subunit J (eIF3j) (Eukaryotic translation initiation factor 3 30 kDa subunit) (eIF-3 30 kDa)
Q5B2R7	3.55271e-15	8	5.03048e-14	1	1	-6.65982	NA	NA	Uncharacterized protein
Q5B2S6	3.55271e-15	8	5.03048e-14	1	1	-6.65982	NA	NA	Uncharacterized protein
Q5B2V8	3.55271e-15	8	5.03048e-14	1	1	-6.65982	NA	N	Adenylate kinase
Q5B3S3	3.55271e-15	9.57265	1.44784e-15	1	1	-6.65982	NA	N	Uncharacterized protein
Q5B4C1	3.55271e-15	11.1324	1.23577e-15	1	1	-6.65982	NA	NA	NACHT and TPR domain protein (AFU_orthologue AFUA_7G06670)
Q5B4S8	3.55271e-15	8	5.03048e-14	1	1	-6.65982	NA	NA	60S ribosomal protein L36
Q5B551	3.55271e-15	8	5.03048e-14	1	1	-6.65982	NA	NA	Progesterone binding protein, putative (AFU_orthologue AFUA_4G06240)
Q5B5J3	3.55271e-15	8	5.03048e-14	1	1	-6.65982	NA	NA	TBP associated factor (Mot1), putative (AFU_orthologue AFUA_1G05830)
Q5B639	3.55271e-15	8	5.03048e-14	1	1	-6.65982	NA	NA	Glucuronyl hydrolase, putative (AFU_orthologue AFUA_7G05090)
Q5B6H7	3.55271e-15	9.93283	1.36768e-15	1	1	-6.65982	NA	N	Mitochondrial presequence protease
Q5B831	3.55271e-15	10.0335	1.30682e-15	1	1	-6.65982	NA	N	Glutathione S-transferase, putative (AFU_orthologue AFUA_2G00590)
Q5B8B8	3.55271e-15	8	5.03048e-14	1	1	-6.65982	NA	Y	Acid phosphatase, putative (AFU_orthologue AFUA_4G01070)
Q5B941	3.55271e-15	8	5.03048e-14	1	1	-6.65982	NA	NA	MRS7 family protein (AFU_orthologue AFUA_3G08230)
Q5B943	3.55271e-15	8	5.03048e-14	1	1	-6.65982	NA	NA	Uncharacterized protein
Q5BA47	3.55271e-15	8	5.03048e-14	1	1	-6.65982	NA	NA	Glyceraldehyde-3-phosphate dehydrogenase (Eurofung)
Q5BAD7	3.55271e-15	8	5.03048e-14	1	1	-6.65982	NA	Y	Extracellular phytase, putative (AFU_orthologue AFUA_3G14030)
Q5BAJ8	3.55271e-15	8	5.03048e-14	1	1	-6.65982	NA	N	Chaperonin, putative (AFU_orthologue AFUA_6G10700)
Q5BAU2	3.55271e-15	8.63054	2.08781e-15	1	1	-6.65982	NA	Y	Uncharacterized protein
Q5BB49	3.55271e-15	8	5.03048e-14	1	1	-6.65982	NA	NA	SAP domain protein (AFU_orthologue AFUA_5G07240)
Q5BB70	3.55271e-15	8	5.03048e-14	1	1	-6.65982	NA	NA	ABC transporter (Eurofung)
Q5BBC3	3.55271e-15	8.70148	1.87699e-15	1	1	-6.65982	NA	NA	Extracellular aspartic endopeptidase, putative (AFU_orthologue AFUA_2G15950)
Q5BBL1	3.55271e-15	8	5.03048e-14	1	1	-6.65982	NA	N	Cytochrome b5, putative (AFU_orthologue AFUA_2G04710)
Q5BCG5	3.55271e-15	8	5.03048e-14	1	1	-6.65982	NA	NA	Uncharacterized protein
Q5BCQ6	3.55271e-15	8	5.03048e-14	1	1	-6.65982	NA	NA	BRCT domain-containing protein
Q5BCX8	3.55271e-15	8	5.03048e-14	1	1	-6.65982	AA9;CBM1	Y	Endo-beta-1,4-glucanase D
Q5BDJ0	3.55271e-15	8	5.03048e-14	1	1	-6.65982	NA	NA	Iron/copper transporter Atx1, putative (AFU_orthologue AFUA_1G08880)
Q5BDK0	3.55271e-15	8.61244	2.14939e-15	1	1	-6.65982	NA	NA	Methionyl-tRNA synthetase (AFU_orthologue AFUA_1G09010)
Q5BDX2	3.55271e-15	9.41776	1.60788e-15	1	1	-6.65982	NA	N	Uncharacterized protein
Q5BE46	3.55271e-15	9.45305	1.56897e-15	1	1	-6.65982	NA	N	Uncharacterized protein
Q5BF10	3.55271e-15	8	5.03048e-14	1	1	-6.65982	NA	N	Mitochondrial phosphate carrier protein (Mir1), putative (AFU_orthologue AFUA_1G15140)
Q5BFL4	3.55271e-15	8	5.03048e-14	1	1	-6.65982	NA	NA	6-hexanolactone hydrolase, putative (AFU_orthologue AFUA_1G13270)
Q5BFW0	3.55271e-15	8	5.03048e-14	1	1	-6.65982	NA	NA	Ribosomal protein L26 (AFU_orthologue AFUA_6G11260)
Q5BFY9	3.55271e-15	8	5.03048e-14	1	1	-6.65982	NA	NA	Glyco_18 domain-containing protein
Q5BG65	3.55271e-15	8	5.03048e-14	1	1	-6.65982	NA	NA	40S ribosomal protein S8
Q5BG73	3.55271e-15	9.51064	1.50997e-15	1	1	-6.65982	NA	NA	Uncharacterized protein
Q5BHA5	3.55271e-15	8	5.03048e-14	1	1	-6.65982	NA	NA	Protein disulfide-isomerase (Eurofung)
Q96V52	3.55271e-15	8.5617	2.34318e-15	1	1	-6.65982	NA	N	Glutamine synthetase
C8VG03	0	10.3138	0	1	1	-6.65982	NA	N	Co-chaperone (Eurofung)
Q5ASE8	0	9.27995	0	1	1	-6.65982	CE1	N	Esterase, putative (AFU_orthologue AFUA_5G09860)
Q5AVZ4	0	13.412	0	1	1	-6.65982	NA	N	Putative uncharacterized protein
Q5B8W3	0	10.0368	0	1	1	-6.65982	NA	N	Epoxide hydrolase, putative (AFU_orthologue AFUA_3G08960)
Q5B9D6	0	8.6038	0	1	1	-6.65982	NA	NA	Uncharacterized protein
C8VG74	-0.00928942	21.8993	-0.0193488	0.984892	1	-6.65962	NA	Y	Purine nucleoside permease, putative (AFU_orthologue AFUA_2G00810)
Q5AZ07	-0.014941	20.0049	-0.0342286	0.973276	1	-6.6592	NA	Y	Predicted protein
Q5AV29	-0.0221136	21.4281	-0.0438685	0.965755	1	-6.6588	NA	NA	Uncharacterized protein
C8VH30	-0.0229111	17.8774	-0.00818419	0.993609	1	-6.65979	NA	NA	Putative Zn(II)2Cys6 transcription factor (Eurofung)
C8VUL6	-0.0396559	28.845	-0.122079	0.904925	1	-6.65187	NA	Y	Hypothetical serine protease (Eurofung)
C8VS61	-0.0650846	26.4232	-0.151208	0.882408	1	-6.64762	CE10	Y	Uncharacterized protein
Q5ARS9	-0.0793259	20.157	-0.072981	0.943064	1	-6.65698	NA	Y	Uncharacterized protein
Q5AUT0	-0.0824593	30.354	-0.276872	0.786748	1	-6.619	GH17	Y	Probable glucan endo-1,3-beta-glucosidase eglC
Q5BF39	-0.0890765	21.9735	-0.157819	0.877312	1	-6.64653	NA	N	Predicted protein
C8VJF3	-0.0909358	18.7208	-0.109044	0.91503	1	-6.65347	NA	N	Uncharacterized protein
C8VAA5	-0.103038	25.6927	-0.137539	0.892962	1	-6.64972	GH18	Y	Class V chitinase, putative (AFU_orthologue AFUA_3G07160)
Q5BAN5	-0.103583	27.6126	-0.105206	0.918009	1	-6.65391	GH2	Y	Hydrolase, putative (AFU_orthologue AFUA_2G14520)
Q5BCK7	-0.103944	21.4168	-0.181641	0.858998	1	-6.64222	NA	Y	Extracellular guanyl-specific ribonuclease RntA (AFU_orthologue AFUA_4G03230)
Q5ARK3	-0.105556	19.3415	-0.214993	0.833505	1	-6.63518	NA	NA	Helicase swr1 (EC 3.6.4.12)
Q5B615	-0.105901	20.6934	-0.0335884	0.973776	1	-6.65922	NA	NA	Eukaryotic translation initiation factor 5A (eIF-5A)
Q5AS22	-0.113477	25.6564	-0.2611	0.798591	1	-6.62351	CE14	Y	Uncharacterized protein
Q5AQP2	-0.120555	23.2403	-0.126536	0.901474	1	-6.65128	NA	Y	Uncharacterized protein
Q5B1H9	-0.120917	18.6954	-0.146169	0.886296	1	-6.64842	NA	N	Saccharopine dehydrogenase (NADP+, L-glutamate-forming) (Eurofung)
Q5B612	-0.123917	9.15772	-0.0560867	0.956227	1	-6.65814	NA	N	Glutamate carboxypeptidase, putative (AFU_orthologue AFUA_1G03740)
Q5B1X1	-0.137351	18.5287	-0.0601188	0.953084	1	-6.65789	NA	NA	Uncharacterized protein
Q5BA61	-0.143933	18.8451	-0.0726547	0.943318	1	-6.657	NA	NA	Pectin lyase B (PLB) (EC 4.2.2.10)
P08843	-0.147954	21.7576	-0.128617	0.899862	1	-6.65099	NA	N	Alcohol dehydrogenase 1
Q5AS60	-0.15074	9.25878	-0.0627489	0.951034	1	-6.65772	NA	NA	40S ribosomal protein S1
Q5B2N6	-0.154754	22.4413	-0.284722	0.780874	1	-6.61666	NA	N	ABC transporter (Eurofung)
G5EB03	-0.158015	24.2585	-0.617366	0.548915	0.825014	-6.45949	GH31	Y	Uncharacterized protein
Q5B710	-0.16419	18.486	-0.0772414	0.939747	1	-6.65664	NA	NA	Uncharacterized protein
Q5B3H9	-0.167581	18.3888	-0.0560189	0.95628	1	-6.65815	NA	Y	Glutaminase, putative (AFU_orthologue AFUA_3G10910)
Q5BH17	-0.171728	20.2081	-0.456	0.656805	0.911484	-6.54971	NA	NA	Rho-gdp dissociation inhibitor (AFU_orthologue AFUA_5G11380)
Q5B4M9	-0.173083	24.8731	-0.380202	0.710662	0.966501	-6.58307	NA	N	1433_TRIHA 14-3-3 PROTEIN HOMOLOG (TH1433)
Q5BDD1	-0.180442	22.0837	-0.197855	0.846582	1	-6.63894	NA	Y	GPI anchored protein, putative (AFU_orthologue AFUA_8G04370)
C8VMQ7	-0.185504	18.6355	-0.174541	0.864449	1	-6.64357	NA	N	ATP synthase subunit alpha
C8VIQ4	-0.185698	19.6552	-0.497259	0.628293	0.893183	-6.52911	NA	NA	Uncharacterized protein
C8VGD6	-0.186001	10.0255	-0.0596846	0.953422	1	-6.65792	NA	N	Small GTPase RanA [Source:UniProtKB/TrEMBLAcc:Q6T4V9]
Q00208	-0.188807	31.3939	-0.559387	0.586531	0.853136	-6.49487	NA	Y	Alkaline protease 1
C8VLL2	-0.199095	19.399	-0.491116	0.6325	0.894304	-6.53229	NA	NA	Arylsulfatase (AS) (EC 3.1.6.1) (Aryl-sulfate sulphohydrolase)
Q5BG91	-0.214729	16.5509	-0.0721224	0.943733	1	-6.65705	NA	NA	Nitrogen permease regulator Npr2, putative (AFU_orthologue AFUA_1G04580)
C8VAU8	-0.217006	15.3153	-0.0891949	0.930448	1	-6.65558	NA	NA	UDP-glucose 4-epimerase (EC 5.1.3.2)
Q5ASI4	-0.223032	18.9457	-0.0646383	0.949562	1	-6.65759	NA	NA	Nascent polypeptide-associated complex subunit beta (NAC-beta) (Beta-NAC)
C8V6E2	-0.229808	28.1675	-0.348343	0.73382	0.985386	-6.59533	NA	Y	Uncharacterized protein
Q5AVI9	-0.233894	26.6659	-0.563764	0.583645	0.853136	-6.49231	NA	Y	Phosphoesterase superfamily protein (AFU_orthologue; AFUA_1G17590)
C8VIP3	-0.23757	19.0976	-0.0771538	0.939815	1	-6.65664	NA	NA	Secreted thaumatin-like protein cetA (Conidial-enriched transcript protein A)
Q5BDB4	-0.242211	20.1968	-0.102945	0.919764	1	-6.65416	NA	NA	PWWP domain protein (AFU_orthologue AFUA_8G04570)
Q5B4K2	-0.251049	11.4539	-0.0791027	0.938298	1	-6.65648	NA	NA	Protein-ER retention receptor, putative (AFU_orthologue AFUA_2G02980)
Q5AW46	-0.255585	23.5976	-0.703939	0.495353	0.788334	-6.40063	NA	N	Uncharacterized protein AN7484
Q5AUM3	-0.263128	29.7151	-0.806164	0.436357	0.75438	-6.32208	GH43	Y	Arabinan endo-1,5-alpha-L-arabinosidase C
Q5ARW1	-0.266868	24.9817	-0.60389	0.557537	0.830202	-6.46801	GH25	Y	Uncharacterized protein
Q5BBP8	-0.288666	16.9682	-0.161488	0.874486	1	-6.64591	NA	NA	Polyketide synthase, putative (JCVI)
Q5AUR9	-0.299905	21.7883	-0.650127	0.528271	0.816418	-6.43806	NA	Y	Uncharacterized protein
C8V7I0	-0.302521	24.6679	-1.04202	0.318626	0.663261	-6.1056	NA	N	Vacuolar aspartyl aminopeptidase Lap4, putative (AFU_orthologue AFUA_5G03990)
G5EAT0	-0.322023	26.4242	-0.771613	0.455768	0.77214	-6.3497	GH13;CBM20	Y	Uncharacterized protein
Q5B9F2	-0.324331	26.8966	-0.691262	0.502995	0.793151	-6.40969	GH3	Y	Probable beta-glucosidase L
Q5B7V3	-0.35292	17.8488	-0.1573	0.877712	1	-6.64662	NA	NA	Aspergillopepsin, putaitve (AFU_orthologue AFUA_7G01200)
Q5AUC8	-0.361274	12.901	-0.0851404	0.933601	1	-6.65595	NA	NA	Aspartic-type endopeptidase, putative (AFU_orthologue AFUA_3G01220)
Q5B4W6	-0.388338	18.7555	-0.184765	0.856603	1	-6.64161	NA	N	Diphosphomevalonate decarboxylase (AFU_orthologue AFUA_4G07130)
C8VHE1	-0.401954	18.3713	-0.13849	0.892227	1	-6.64958	NA	Y	Uncharacterized protein
Q5AYL0	-0.403538	26.144	-1.15049	0.273095	0.603918	-5.99066	GH16	Y	Endo-1,3(4)-beta-glucanase, putative (AFU_orthologue AFUA_6G14540)
Q5B5X8	-0.453007	19.4878	-0.160871	0.874961	1	-6.64601	GH5	Y	Probable glucan 1,3-beta-glucosidase A
C8V373	-0.458684	18.8657	-0.848169	0.413496	0.733506	-6.28705	NA	NA	FAD dependent oxidoreductase superfamily (AFU_orthologue AFUA_5G13940)
Q5BAA4	-0.459573	13.9092	-0.103712	0.919169	1	-6.65408	NA	N	Acetohydroxyacid reductoisomerase (Eurofung)
Q5AUX2	-0.470655	20.3207	-0.905925	0.383399	0.71165	-6.23634	GH62	Y	Alpha-L-arabinofuranosidase axhA-2
Q5B8W0	-0.481352	21.0227	-0.548475	0.59376	0.860583	-6.50116	NA	NA	Tripeptidyl peptidase SED3 (AFU_orthologue AFUA_3G08930)
Q5AZ10	-0.483582	27.949	-1.68717	0.118238	0.396237	-5.30211	GH25	Y	Uncharacterized protein
Q5AZK7	-0.483596	23.7757	-0.688774	0.504502	0.793206	-6.41145	NA	Y	Allergenic cerato-platanin Asp F13 (AFU_orthologue AFUA_2G12630)
Q5B5X5	-0.490275	28.8849	-1.1847	0.259831	0.595739	-5.95254	NA	Y	Acid phosphatase PHOa (AFU_orthologue AFUA_1G03570)
C8VQV2	-0.501222	27.5393	-1.3649	0.198162	0.49	-5.73779	GH55	Y	Exo-beta-1,3-glucanase, putative (AFU_orthologue AFUA_6G11980)
Q5AQM8	-0.516351	20.8216	-1.26518	0.230619	0.545465	-5.85944	NA	Y	Ser/Thr protein phosphatase family (AFU_orthologue AFUA_3G04160)
Q5AT34	-0.528914	22.1241	-0.83101	0.422736	0.741834	-6.30155	NA	N	Phosphatidylglycerol specific phospholipase, putative (AFU_orthologue AFUA_3G01530)
Q5B118	-0.539979	22.1184	-1.04277	0.318289	0.663261	-6.10483	NA	Y	CFEM domain protein, putative (AFU_orthologue AFUA_6G06690)
Q5BAJ0	-0.541196	22.1154	-0.956525	0.358309	0.699643	-6.18954	NA	N	Ribose 5-phosphate isomerase A (AFU_orthologue AFUA_6G10610)
Q5ASK0	-0.544106	23.122	-1.96127	0.0742858	0.338396	-4.88911	NA	Y	Uncharacterized protein
P78617	-0.549102	23.5475	-1.00033	0.337553	0.688608	-6.14729	GH65	Y	Acid trehalase
C8VT57	-0.5506	29.0679	-1.54625	0.148866	0.446597	-5.50005	GH81	Y	Putative endo beta 1,3 glucanase, GH81 family (Eurofung)
Q5ATP7	-0.555879	27.6175	-1.86982	0.0869349	0.369473	-5.0306	NA	Y	PhiA protein [Source:UniProtKB/TrEMBLAcc:Q8J1V2]
C8VE31	-0.602458	22.2782	-0.718605	0.486601	0.787091	-6.38995	NA	NA	Cytochrome P450, putative (Eurofung)
Q5BEW3	-0.604476	14.9149	-0.227096	0.8243	1	-6.63233	NA	NA	RNA splicing factor (Pad-1), putative (AFU_orthologue AFUA_1G15810)
Q5BFF3	-0.611536	10.6348	-0.18699	0.854898	1	-6.64117	NA	NA	U4/U6 small nuclear ribonucleoprotein, putative (AFU_orthologue AFUA_1G13890)
Q5B4R3	-0.700375	18.8102	-0.288922	0.777737	1	-6.61538	NA	Y	Peptidyl-prolyl cis-trans isomerase B
C8VGR8	-0.705338	26.1709	-0.968106	0.352735	0.69862	-6.17853	NA	NA	Uncharacterized protein
Q5B0B5	-0.718398	20.5734	-0.290861	0.77629	1	-6.61479	NA	NA	Ndt80 homologue ndtA (Eurofung)
C8VSU5	-0.722745	22.1224	-0.713632	0.489558	0.787928	-6.39359	GH92	Y	Alpha-1,2-mannosidase family protein, putative (AFU_orthologue AFUA_1G10790)
C8VI88	-0.72727	28.5758	-0.88302	0.395149	0.721886	-6.2568	NA	Y	Uncharacterized protein
Q5B8E6	-0.733846	21.728	-0.846127	0.414589	0.733849	-6.28879	NA	N	Aldose 1-epimerase, putative (AFU_orthologue AFUA_3G13240)
Q5B3N5	-0.743106	21.4462	-0.98251	0.345889	0.6941	-6.16467	NA	Y	GPI anchored protein, putative (AFU_orthologue AFUA_5G09960)
Q5B063	-0.770735	19.6717	-0.374671	0.714662	0.970323	-6.58527	NA	NA	Eukaryotic translation initiation factor 5, putative (AFU_orthologue AFUA_2G08990)
C8VAK7	-0.791934	28.4264	-1.21622	0.24806	0.574422	-5.91663	NA	Y	Glutaminase A [Source:UniProtKB/TrEMBLAcc:Q9UVX8]
Q5B027	-0.811767	19.3299	-0.332988	0.745081	0.995068	-6.60086	AA13	Y	Uncharacterized protein
Q5BAS0	-0.818868	18.3527	-0.362787	0.723285	0.977153	-6.5899	NA	Y	Acid phosphatase, putative (AFU_orthologue AFUA_7G00800)
Q5B0M3	-0.819162	17.683	-0.321938	0.753225	1	-6.60469	NA	N	Uncharacterized protein
C8VBF3	-0.857283	19.2111	-0.943211	0.364795	0.702037	-6.20207	NA	NA	Uncharacterized protein
Q5AUP3	-0.867653	21.4956	-1.80896	0.0964154	0.378364	-5.1228	CE1	Y	Polyhydroxybutyrate depolymerase, putative (AFU_orthologue AFUA_4G03560)
Q5AUR8	-0.889631	29.1963	-0.948295	0.362309	0.700152	-6.1973	NA	Y	Neutral protease 2 homolog AN7962
C8V4N3	-0.906902	16.253	-0.347811	0.734209	0.985386	-6.59552	NA	NA	Alpha/beta hydrolase, putative (AFU_orthologue AFUA_6G11570)
C8VJ09	-0.955782	23.6827	-0.832551	0.421901	0.741834	-6.30026	NA	N	Aspartyl aminopeptidase (AFU_orthologue AFUA_3G08290)
Q5AWC8	-0.960692	26.5323	-1.73522	0.10915	0.389882	-5.23223	GH15;CBM20	N	Glucoamylase
Q5BGT5	-1.03416	25.7789	-1.16151	0.268768	0.600505	-5.97848	GH16	Y	Endo-1,3(4)-beta-glucanase, putative (AFU_orthologue AFUA_1G05290)
Q5BA58	-1.06597	14.4782	-0.305426	0.76545	1	-6.61018	CE10	Y	Probable dipeptidyl-peptidase 5
Q5ASG9	-1.08285	23.2823	-1.6043	0.135498	0.425256	-5.41983	GH28	Y	Exopolygalacturonase X-1
P20654	-1.11244	15.0721	-0.273272	0.789446	1	-6.62005	NA	N	Serine/threonine-protein phosphatase PP1
Q5B1X6	-1.19124	19.0977	-0.506116	0.622252	0.890802	-6.52446	NA	NA	Class V chitinase ChiB1 (AFU_orthologue AFUA_8G01410)
Q5AR97	-1.21424	18.641	-0.641538	0.533639	0.818514	-6.44377	GH1	Y	Beta-1,4-glucosidase (Eurofung)
Q5BEX9	-1.21756	22.0414	-3.52671	0.00438065	0.104304	-2.17687	NA	Y	Laccase (EC 1.10.3.2) [Source:UniProtKB/TrEMBLAcc:Q96VT5]
C8V5Y8	-1.25893	19.3855	-0.532942	0.604129	0.870971	-6.50991	NA	NA	CDH-cyt domain-containing protein
Q5B2C1	-1.267	18.0748	-0.403143	0.694171	0.945649	-6.57359	CE5	Y	Probable cutinase 1
Q5B3Q5	-1.33865	26.3435	-1.46687	0.16898	0.477121	-5.6066	GH55	Y	Uncharacterized protein
Q5AWD4	-1.37263	24.7855	-1.54216	0.14985	0.447902	-5.50563	GH3	Y	Probable beta-glucosidase M
C8VCK1	-1.38366	11.5145	-0.3528	0.730563	0.983728	-6.59368	NA	NA	Translation initiation factor 4B (AFU_orthologue AFUA_2G16400)
Q5BET9	-1.40189	25.3172	-2.91249	0.0134301	0.144197	-3.27554	GH31	Y	Alpha-1,4-glucosidase (Eurofung)
Q5AZ04	-1.40422	29.1081	-1.90478	0.081883	0.357307	-4.97692	NA	Y	Uncharacterized protein
C8V6D1	-1.4163	18.1541	-0.677507	0.511365	0.799375	-6.41935	NA	NA	Cofactor for methionyl-and glutamyl-tRNA synthetases, putative (AFU_orthologue AFUA_2G15940)
Q5BEH2	-1.42257	18.5261	-0.62709	0.542741	0.820835	-6.45324	NA	Y	SCP-like extracellular protein, putative (AFU_orthologue AFUA_1G12350)
Q5AZR3	-1.46786	19.6377	-1.37833	0.194094	0.485838	-5.7209	NA	NA	F-box and WD repeat-containing protein (AFU_orthologue AFUA_2G12060)
Q5BGU9	-1.54035	26.5861	-2.37081	0.0360016	0.23158	-4.21946	NA	Y	Uncharacterized protein
Q5AQG5	-1.56036	15.5117	-0.37075	0.717502	0.970948	-6.58681	NA	N	60S ribosomal protein L9, putative (AFU_orthologue AFUA_1G09100)
Q5B820	-1.57143	15.6153	-0.328709	0.748231	0.997641	-6.60236	NA	NA	Extracellular conserved serine-rich protein (AFU_orthologue AFUA_3G00880)
Q5BA48	-1.60958	21.8546	-2.03235	0.0656523	0.316996	-4.77683	NA	Y	Uncharacterized protein
Q5B8G3	-1.61569	9.54338	-0.743283	0.47209	0.7741	-6.37154	NA	NA	Nucleolar protein 58
C8VTW4	-1.62876	15.4296	-0.484212	0.637245	0.895015	-6.53581	NA	NA	Stress-response A/B barrel domain-containing protein
Q5AVY9	-1.64124	15.3685	-0.491126	0.632494	0.894304	-6.53228	NA	NA	Cutinase 2 (EC 3.1.1.74) (Cutin hydrolase 2)
G5EAZ3	-1.66215	31.4856	-1.82838	0.0932922	0.377811	-5.09355	GH18	N	Endochitinase B
C8VN07	-1.71356	26.8493	-1.80988	0.0962646	0.378364	-5.12141	NA	Y	MBL2-like secreted peptide, putative (AFU_orthologue AFUA_5G00910)
Q5AUY0	-1.72685	11.1448	-0.601929	0.558798	0.830562	-6.46923	NA	Y	Uncharacterized protein
C8V4E8	-1.80921	16.4941	-0.50128	0.625547	0.890831	-6.52701	NA	N	Thioredoxin reductase
Q5BFI9	-1.84145	12.4886	-0.585377	0.569502	0.838834	-6.47942	NA	NA	Uncharacterized protein
Q5ARJ0	-1.87836	17.6413	-0.634897	0.537812	0.820835	-6.44815	NA	NA	Uncharacterized protein
Q5BEW8	-1.87836	17.6413	-0.634897	0.537812	0.820835	-6.44815	NA	N	3-isopropylmalate dehydrogenase
C8VBH5	-1.88179	8.50181	-1.38886	0.190951	0.485838	-5.70756	NA	NA	Uncharacterized protein
C8VQM0	-1.91134	23.4935	-2.47911	0.0296076	0.208274	-4.03471	NA	NA	Protein kinase C (EC 2.7.11.13)
C8VN66	-1.91301	13.2813	-0.514434	0.616604	0.885825	-6.52003	NA	N	Uncharacterized protein
Q5B456	-1.95368	15.0898	-0.44377	0.665369	0.914054	-6.55549	NA	NA	ER membrane protein Wsc4, putative (AFU_orthologue AFUA_5G09020)
C8VGT5	-1.96878	15.2625	-0.564451	0.583192	0.853136	-6.49191	NA	NA	Calcium sensor, putative (Eurofung)
Q5BAP7	-1.98995	19.0507	-0.9126	0.380021	0.71165	-6.23029	NA	N	Uncharacterized protein
Q5BF20	-2.02609	15.1803	-0.615963	0.54981	0.825014	-6.46038	NA	N	Uncharacterized protein
Q5BD29	-2.058	12.1897	-0.815718	0.431086	0.751258	-6.31425	GH17	Y	Probable beta-glucosidase btgE
Q5AT90	-2.08364	22.6894	-1.58452	0.13993	0.433227	-5.44737	NA	NA	Uncharacterized protein
C8V0H7	-2.09062	18.2611	-0.956347	0.358396	0.699643	-6.18971	NA	NA	60S ribosomal protein L28 (AFU_orthologue AFUA_6G05200)
Q5B6X8	-2.09922	13.9938	-0.484191	0.637259	0.895015	-6.53582	NA	NA	Leucyl-tRNA synthetase (AFU_orthologue AFUA_6G12630)
Q5B1C8	-2.1034	9.38203	-0.784195	0.448636	0.764274	-6.33977	NA	NA	Uncharacterized protein
Q5BGN0	-2.11385	13.9124	-0.557724	0.58763	0.853214	-6.49584	NA	NA	Asparaginase, aspartic hydroxamate res. (Eurofung)
C8VRP0	-2.11708	21.8581	-0.685304	0.50661	0.794989	-6.4139	NA	NA	Uncharacterized protein
C8VRL0	-2.11987	11.8098	-0.489336	0.633722	0.894304	-6.5332	NA	NA	Fatty acid synthase, alpha subunit
Q5BGQ9	-2.13278	10.3878	-0.716127	0.488073	0.787091	-6.39177	NA	NA	Deoxyuridine 5'-triphosphate nucleotidohydrolase (dUTPase) (EC 3.6.1.23) (dUTP pyrophosphatase)
Q5BB93	-2.19318	9.23574	-0.929107	0.371756	0.705744	-6.21517	NA	NA	Uncharacterized protein
Q5B5N1	-2.2	21.6003	-2.32337	0.0392052	0.238983	-4.29954	NA	NA	Uncharacterized protein
Q5BFA4	-2.20077	12.8647	-0.664749	0.519202	0.805454	-6.42816	NA	N	60S ribosomal protein L17 (AFU_orthologue AFUA_1G14410)
C8VJ65	-2.22718	13.1236	-0.664775	0.519186	0.805454	-6.42814	NA	N	Uncharacterized protein
C8VAM4	-2.23946	13.7761	-0.723845	0.483497	0.786793	-6.38609	NA	N	40S ribosomal protein S4, putative (AFU_orthologue AFUA_3G06840)
Q5BFG8	-2.25484	18.0769	-1.16211	0.268535	0.600505	-5.97781	NA	NA	Beta-glucosidase B (EC 3.2.1.21) (Beta-D-glucoside glucohydrolase B) (Cellobiase B) (Gentiobiase B)
Q5BGV9	-2.27987	12.9251	-0.59099	0.56586	0.836488	-6.47599	GH18	N	Uncharacterized protein
Q5B708	-2.28922	12.7606	-0.605556	0.556467	0.830123	-6.46696	NA	NA	Putative GPI-anchored protein (Eurofung)
Q5B2V2	-2.29578	9.93088	-0.974672	0.349602	0.6941	-6.17223	NA	NA	Histone H2A.Z-specific chaperone chz1
Q5ATS7	-2.30304	12.2529	-0.78201	0.44987	0.764779	-6.3415	NA	N	Uncharacterized protein
C8V527	-2.31232	8.61662	-1.3895	0.190762	0.485838	-5.70675	NA	NA	Uncharacterized protein
Q5AXL7	-2.31509	10.2484	-0.853434	0.410688	0.733506	-6.28255	NA	NA	Pyr_redox_2 domain-containing protein
Q5B1P6	-2.31921	11.4587	-0.742702	0.472428	0.7741	-6.37198	NA	NA	Hypothetical D-isomer specific 2-hydroxyacid dehydrogenase (Eurofung)
C8V1C5	-2.32033	18.2512	-1.18087	0.26129	0.595739	-5.95684	NA	N	2-methylcitrate dehydratase (Eurofung)
Q5BAK6	-2.3208	17.5413	-0.844154	0.415646	0.734128	-6.29047	GH20	Y	Beta-N-hexosaminidase, putative (AFU_orthologue AFUA_2G00640)
Q5AXD9	-2.33837	17.5296	-0.827509	0.424638	0.743572	-6.30448	NA	Y	Mucin family signaling protein Msb2, putative (AFU_orthologue; AFUA_4G04070)
Q5AUJ8	-2.34037	8.6241	-1.38953	0.190754	0.485838	-5.70671	NA	N	NAD dependent epimerase/dehydratase family protein (AFU_orthologue AFUA_5G02240)
Q5B4Q5	-2.34511	8.62536	-1.38954	0.190752	0.485838	-5.7067	NA	NA	60S ribosomal protein L11 (Broad)
Q5B934	-2.39292	16.1332	-0.996524	0.339321	0.690488	-6.15102	NA	NA	Probable dipeptidyl-aminopeptidase B (DPAP B) (EC 3.4.14.5)
Q5BBW6	-2.39332	8.63822	-1.38958	0.190738	0.485838	-5.70664	NA	NA	40S ribosomal protein S6
Q5B6C6	-2.44244	19.9327	-0.644922	0.53152	0.81834	-6.44153	GH3	Y	Probable beta-glucosidase F
P08844	-2.44662	11.8162	-0.607388	0.555292	0.829887	-6.46581	NA	N	Histone H2A
C8V1L4	-2.44992	10.6324	-0.978127	0.347962	0.6941	-6.1689	NA	N	Uncharacterized protein
Q5ATL5	-2.47243	15.465	-0.857075	0.408754	0.733506	-6.27942	NA	NA	MFS siderochrome iron transporter MirB (AFU_orthologue AFUA_3G03640)
C8VUD5	-2.47993	9.98818	-0.908172	0.382259	0.71165	-6.23431	NA	Y	Uncharacterized protein
P28344	-2.50667	9.34375	-0.978009	0.348017	0.6941	-6.16902	NA	N	Malate synthase, glyoxysomal
Q5B1X9	-2.57016	11.9198	-0.848171	0.413495	0.733506	-6.28705	NA	N	Ubiquitin-like protein DskB, putative (AFU_orthologue AFUA_6G13420)
Q5B3Z1	-2.58425	8.68913	-1.38975	0.190688	0.485838	-5.70643	NA	NA	SAICAR_synt domain-containing protein
Q5BHB7	-2.60789	16.103	-0.895358	0.388789	0.714782	-6.24583	NA	NA	Integral membrane protein (Ptm1), putative (AFU_orthologue AFUA_5G12390)
Q5B232	-2.61336	13.714	-0.717555	0.487225	0.787091	-6.39072	NA	NA	Extracellular dioxygenase, putative (AFU_orthologue AFUA_3G14630)
Q5AVT6	-2.62019	9.79914	-1.05451	0.31311	0.659179	-6.09284	NA	NA	DUF636 domain protein (AFU_orthologue AFUA_2G15290)
C8VAT2	-2.64492	16.7114	-0.870658	0.401592	0.728221	-6.26765	NA	NA	Translation initiation factor SUI1, putative (AFU_orthologue AFUA_3G06260)
C8VG95	-2.67332	9.34924	-1.06365	0.309118	0.656875	-6.08342	NA	NA	60S ribosomal protein L8
Q5AS50	-2.74354	15.6747	-0.786652	0.447252	0.764274	-6.33781	GH74;GH74	Y	Vacuolar protein sorting/targeting protein 10
Q5AUP6	-2.75298	11.1306	-0.746158	0.470417	0.7741	-6.36935	NA	NA	Uncharacterized protein
C8V7B0	-2.77645	8.74039	-1.38988	0.190649	0.485838	-5.70626	NA	NA	RNP domain protein (AFU_orthologue AFUA_6G12300)
Q6KBA8	-2.80734	12.5821	-0.803553	0.437805	0.755282	-6.32421	NA	N	FK506-binding protein 1A
Q5B8M6	-2.80963	12.5294	-0.946989	0.362947	0.700152	-6.19853	NA	N	Allantoicase, expressed, purine use (Eurofung)
C8VQT9	-2.84477	9.24207	-1.66755	0.122138	0.400374	-5.3303	NA	NA	WW domain-containing protein
C8VNU1	-2.88039	16.5358	-1.02823	0.324795	0.670439	-6.11954	NA	N	Putative 1-Cys peroxiredoxin (Eurofung)
C8V9B5	-2.94533	12.4054	-1.00659	0.33466	0.684417	-6.14112	NA	NA	Putative nucleosome assembly protein
Q5B6N6	-2.97634	16.6746	-0.975525	0.349197	0.6941	-6.17141	NA	NA	Small nucleolar ribonucleoprotein complex subunit, putative (AFU_orthologue AFUA_2G03930)
Q5BEB4	-3.2094	20.5827	-1.25425	0.234426	0.551272	-5.87236	NA	NA	Uncharacterized protein
C8VLB2	-3.25682	15.3208	-0.810376	0.434028	0.751946	-6.31864	NA	NA	1,3-beta-glucanosyltransferase (EC 2.4.1.-)
Q5AZA9	-3.37579	15.9476	-0.812766	0.43271	0.751258	-6.31668	NA	NA	Uncharacterized protein
Q5B166	-3.42616	18.9956	-1.05193	0.314241	0.659179	-6.09548	NA	NA	Leucine Rich Repeat domain protein (AFU_orthologue AFUA_1G06762)
Q5B706	-3.53455	17.099	-1.38493	0.19212	0.485838	-5.71255	NA	N	Hypothetical PH domain protein (Eurofung)
C8V2I1	-3.61774	16.6286	-1.63517	0.128825	0.409033	-5.3764	NA	N	Hydroxyacylglutathione hydrolase, putative (AFU_orthologue AFUA_5G12840)
Q5AQR9	-3.67236	16.2086	-1.27213	0.228225	0.541371	-5.85118	NA	Y	Uncharacterized protein
Q5B6L2	-3.6755	18.6151	-1.80247	0.0974794	0.38059	-5.13253	NA	NA	Uncharacterized protein
C8V621	-3.73478	19.5953	-1.70161	0.115438	0.393978	-5.28122	NA	N	6-phosphogluconate dehydrogenase, decarboxylating
Q96VT4	-3.76106	19.1903	-1.71834	0.112269	0.389882	-5.25691	AA2;AA2	N	Catalase-peroxidase
Q5AZF0	-3.7714	15.8691	-1.12252	0.284327	0.622156	-6.02117	NA	N	EF2_NEUCR Elongation factor 2 (EF-2) (Colonial temperature-sensitive 3)
Q5B671	-3.8002	14.9472	-1.16003	0.269344	0.600505	-5.98011	NA	NA	Neutral protease 2 (EC 3.4.24.39) (Deuterolysin)
P16928	-3.9748	15.8533	-0.928819	0.371899	0.705744	-6.21544	NA	N	Acetyl-coenzyme A synthetase
Q5B5Z6	-4.02138	10.3113	-1.38986	0.190656	0.485838	-5.70629	NA	NA	Transcription factor HapC (Eurofung)
Q5B2G3	-4.10466	15.8532	-1.41839	0.182367	0.485838	-5.66979	CE1	Y	Feruloyl esterase C
Q5B8F8	-4.23924	9.72811	-1.77386	0.1023	0.389882	-5.17521	NA	N	40S ribosomal protein S0
Q5BBD0	-4.24757	10.4855	-1.73679	0.108862	0.389882	-5.22992	NA	NA	Prolyl-tRNA synthetase (AFU_orthologue AFUA_2G16010)
Q5BCA3	-4.2656	13.0364	-1.22107	0.246287	0.5742	-5.91105	NA	NA	GPI anchored protein, putative (AFU_orthologue AFUA_4G09600)
Q5AU63	-4.37582	13.2553	-1.24428	0.23794	0.557928	-5.88407	NA	Y	Uncharacterized protein
Q5AX34	-4.49899	11.6221	-1.49652	0.161211	0.463532	-5.56724	NA	NA	Sterol 24-C-methyltransferase (EC 2.1.1.41) (Delta(24)-sterol C-methyltransferase)
Q5B1Z0	-4.51829	15.2797	-1.8626	0.0880139	0.371045	-5.04163	AA2	N	Putative heme-binding peroxidase
Q5B1C0	-4.57297	20.6248	-1.98049	0.0718526	0.333135	-4.85894	NA	Y	Putative plasma membrane sensor transducer (Eurofung)
Q5B4P0	-4.60631	13.3342	-1.40198	0.187099	0.485838	-5.69086	NA	NA	Mitochondrial import inner membrane translocase subunit tim50
Q5B493	-4.68558	11.2298	-1.37634	0.194692	0.485838	-5.72341	NA	NA	PA and RING finger domain protein (AFU_orthologue AFUA_2G02470)
Q5AQK5	-4.70501	13.8045	-1.40101	0.18738	0.485838	-5.69209	NA	N	2,4-dihydroxyhept-2-ene-1,7-dioic acid aldolase (AFU_orthologue AFUA_1G11530)
G5EB40	-4.73993	14.2662	-1.56574	0.144255	0.43597	-5.47332	NA	Y	Uncharacterized protein
Q5AT41	-4.7752	10.0142	-1.69629	0.116462	0.393978	-5.28893	NA	N	GNAT family acetyltransferase, putative (AFU_orthologue AFUA_3G03650)
C8VCT5	-4.99019	15.5303	-1.25706	0.233442	0.550544	-5.86905	GH43;CBM6	Y	Putative uncharacterized protein (Fragment)
Q5BE68	-5.01918	17.6218	-1.41824	0.182413	0.485838	-5.67	NA	N	Eukaryotic translation elongation factor 1 subunit Eef1-beta, putative (AFU_orthologue AFUA_1G11190)
Q5AR07	-5.0202	12.1785	-1.34262	0.205068	0.505546	-5.76556	NA	Y	NlpC/P60-like cell-wall peptidase, putative (AFU_orthologue AFUA_5G13730)
Q5B0I2	-5.14581	11.3022	-1.71505	0.112885	0.389882	-5.26169	NA	NA	Uncharacterized protein
P23753	-5.21818	9.39151	-2.39759	0.0343063	0.227593	-4.17402	NA	NA	Histone H3
Q5B324	-5.26978	14.0015	-1.58072	0.140796	0.433227	-5.45264	NA	NA	Uncharacterized protein
Q5BFC7	-5.29482	19.4087	-2.56591	0.0252927	0.190785	-3.8849	NA	NA	Nuclear segregation protein (Bfr1), putative (AFU_orthologue AFUA_1G14120)
Q5B3K6	-5.43807	17.6143	-2.12285	0.0560132	0.290467	-4.63125	NA	N	Ribonuclease T2-like
Q5B0D4	-5.55011	14.3278	-1.63878	0.128064	0.408202	-5.37128	NA	Y	60S acidic ribosomal protein P2/allergen Asp F 8 (AFU_orthologue AFUA_2G10100)
Q5B1G4	-5.69423	16.9397	-1.87648	0.0859509	0.367204	-5.02041	NA	N	Kynurenine aminotransferase, putative (AFU_orthologue AFUA_4G11190)
Q5AVJ0	-5.9619	15.9611	-2.13862	0.0544767	0.288656	-4.60561	NA	Y	Predicted protein
Q5BFX3	-6.11668	14.6843	-1.81125	0.0960414	0.378364	-5.11935	NA	N	F-box and WD domain protein (AFU_orthologue AFUA_6G11400)
C8VTL6	-6.21679	17.2662	-1.94462	0.0764535	0.342781	-4.91511	NA	N	Uncharacterized protein
Q5AT48	-6.23429	18.6666	-2.21575	0.0475158	0.269256	-4.47902	NA	Y	Uncharacterized protein
G5EAY1	-6.70398	12.966	-2.31866	0.0395377	0.238983	-4.30746	NA	N	Uncharacterized protein
Q5B0W1	-7.79176	13.4417	-2.957	0.0123789	0.139851	-3.19637	NA	NA	SRP receptor beta subunit (Srp102), putative (AFU_orthologue AFUA_2G07600)
C8VBB7	-7.797	10.0792	-4.1593	0.00142083	0.0636669	-1.05774	NA	NA	DUF907 domain protein (AFU_orthologue AFUA_2G06100)
Q5BB86	-7.9245	10.1132	-4.13261	0.00148869	0.0636669	-1.10429	NA	NA	Uncharacterized protein
Q5B2R6	-8.08256	13.6178	-2.69306	0.0200626	0.170532	-3.66316	NA	NA	30S ribosomal subunit S4, putative (AFU_orthologue AFUA_1G06980)
C8VMA9	-8.24808	12.8656	-2.72059	0.019079	0.163878	-3.61484	NA	N	E1 ubiquitin activating enzyme (Eurofung)
Q5AX79	-8.26317	16.3023	-4.35551	0.00101089	0.0549923	-0.71782	NA	NA	Uncharacterized protein
C8V7A0	-8.29034	14.1778	-2.16679	0.0518289	0.27824	-4.55958	NA	N	Uncharacterized protein
Q5ATA3	-8.43632	16.0728	-2.96422	0.0122163	0.139851	-3.18351	GH43	N	Xylosidase : arabinofuranosidase (AFU_orthologue AFUA_2G13190)
Q5BBL8	-8.468	15.1132	-2.11225	0.0570695	0.290467	-4.64845	NA	Y	GR78_NEUCR 78 kDa GLUCOSE-REGULATED PROTEIN HOMOLOG (GRP 78) (IMMUNOGLOBULIN HEAVY CHAIN BINDING PROTEIN HOMOLOG) (BIP)
C8V5Z6	-8.54833	15.7551	-2.58407	0.024471	0.190253	-3.85339	NA	NA	Actin interacting protein 2 (AFU_orthologue AFUA_5G02230)
Q5BGR2	-10.2491	18.771	-5.17696	0.000256757	0.0349189	0.652913	NA	NA	Protein mesA
Q5B1W7	-16.1674	15.117	-34.8683	4.12699e-13	3.36763e-10	16.4908	CBM20;AA13	Y	Uncharacterized protein

## Sheet: 5. CAZymes_(-)AnAA13A
UniProt	logFC	AveExpr	t	P.Value	adj.P.Val	B	CAZy	Secreted	Name
Q5B8C4	10.3673	13.5122	4.00772	0.00185394	0.0720159	-1.32304	AA3	N	Uncharacterized protein
Q5ATC7	9.68153	17.4601	4.4965	0.000793892	0.0476917	-0.476291	PL3	Y	Pectate lyase H
Q5BDV3	8.14852	14.4368	3.03761	0.0106801	0.137506	-3.05261	GH51	N	Alpha-L-arabinofuranosidase C
Q5B4L5	6.71158	21.0724	2.76119	0.0177146	0.155431	-3.54339	GH16	Y	Putative transglycosidase, GH16 family (Eurofung)
Q5BFF4	5.4041	18.9853	1.75137	0.106238	0.389882	-5.20849	GH132	Y	SUN domain protein (Adg3), putative (AFU_orthologue AFUA_1G13940)
Q5B620	4.45433	14.8798	1.18377	0.260183	0.595739	-5.95358	CBM66	N	Uncharacterized protein
C8VKG9	4.17098	21.1801	1.65014	0.125694	0.402222	-5.35515	GH43	Y	Xylosidase/arabinosidase, putative (AFU_orthologue AFUA_2G04480)
Q5BE88	4.00888	19.6486	1.18817	0.258513	0.595739	-5.94862	AA7	Y	Isoamyl alcohol oxidase, putative (AFU_orthologue AFUA_7G00940)
Q5AW19	3.92751	22.8023	3.23614	0.00742889	0.116212	-2.69737	CBM43;GH72	Y	Putative 1,3-beta-transglucosylase, GH72 family (Eurofung)
C8VJ45	3.85864	11.7506	0.93973	0.366504	0.702037	-6.20532	GH38	N	Alpha-mannosidase [Source:UniProtKB/TrEMBLAcc:O13344]
Q5AVQ6	3.08969	21.9023	2.82541	0.0157511	0.149452	-3.42997	GH27	Y	Probable alpha-galactosidase B
Q5BEJ5	2.95694	13.7121	1.00788	0.334065	0.684417	-6.13984	AA7	Y	FAD binding domain protein (JCVI)
G5EB27	2.85296	20.1218	2.94595	0.0126319	0.139851	-3.21603	GH20	Y	Beta-hexosaminidase
C8VGN1	2.81389	8.75037	1.38991	0.190642	0.485838	-5.70623	GH92	Y	Alpha-1,2-mannosidase, putative subfamily (AFU_orthologue AFUA_6G13760)
Q5AVM3	2.44037	26.6033	2.53058	0.0269698	0.194755	-3.94606	GH72	Y	1,3-beta-glucanosyltransferase Gel1 (AFU_orthologue; AFUA_2G01170)
Q5B3J8	2.18177	9.29248	0.880631	0.396389	0.721993	-6.25891	PL1	Y	Probable pectin lyase F
Q5BAV5	2.12338	21.9323	1.65924	0.123825	0.400737	-5.34219	GH92	Y	Alpha-1,2-mannosidase family protein (AFU_orthologue AFUA_5G10520)
Q5AVN4	1.96022	24.1703	2.41387	0.0333138	0.224662	-4.14632	PL1	Y	Pectate lyase A
P0C0V3	1.92392	21.2672	3.21791	0.0076803	0.116212	-2.73004	AA2	N	Cytochrome c peroxidase, mitochondrial
G5EB58	1.76395	13.2127	0.446385	0.663534	0.914054	-6.55427	GH71	Y	Alpha-1,3-glucanaseMutanasePutative uncharacterized protein ;; [Source:UniProtKB/TrEMBL;Acc:Q96VT3]
G5EB45	1.71712	18.8401	0.749611	0.468413	0.7741	-6.36672	GH13	Y	Alpha-amylase
Q5AWC3	1.61955	23.7667	3.16977	0.00838636	0.116212	-2.81626	CE10	Y	Carboxylesterase, putative (AFU_orthologue; AFUA_5G13710)
C8VT39	1.61839	25.3131	1.85825	0.0886689	0.371045	-5.04825	GH17	Y	Putative beta-transglucosylase. Family GH17. A fumigatus Bgt1-like (Eurofung)
C8V664	1.54413	18.55	0.470012	0.647055	0.904104	-6.54291	GH16	Y	Putative transglycosidase, GH16 family (Eurofung)
C8V5X6	1.33858	22.312	3.30884	0.00650638	0.116212	-2.56707	GH105	N	Cell wall glycosyl hydrolase YteR, putative (AFU_orthologue AFUA_2G14630)
Q5BFS8	1.33566	18.1899	0.445044	0.664475	0.914054	-6.5549	AA11B	NA	Extracellular protein, putative (AFU_orthologue AFUA_6G10930)
Q5B8A1	1.31793	24.9071	1.70228	0.115309	0.393978	-5.28025	AA3	Y	Uncharacterized protein
Q5B430	1.26795	21.1577	2.12844	0.0554643	0.290467	-4.62218	GH17	N	Glucan endo-1,3-beta-glucosidase btgC
C8VKQ6	1.25833	22.3259	1.74285	0.107766	0.389882	-5.22103	GH71;CBM24	Y	Putative alpha 1,3 glucanase, GH71 family (Eurofung)
Q5BGD7	1.24913	20.3599	1.71599	0.112708	0.389882	-5.26033	GH76	Y	Putative endo mannanase, GH76 family (Eurofung)
Q5B9S6	1.24553	21.6816	2.4224	0.0328047	0.223072	-4.13177	AA3	Y	Uncharacterized protein
Q5BC78	1.19104	23.4777	2.19786	0.0490513	0.270102	-4.50855	CE4	Y	Uncharacterized protein
Q5BDE7	1.16786	24.7816	2.20085	0.0487912	0.270102	-4.50362	CE10	Y	Triacylglycerol lipase, putative (AFU_orthologue AFUA_8G04210)
Q5AZ52	1.14603	20.5258	2.3294	0.0387831	0.238983	-4.28939	AA9	Y	Uncharacterized protein
Q5B7U2	1.05129	23.4425	1.01302	0.331708	0.681798	-6.13475	GH13	Y	Alpha-amylase
Q5AYD3	0.959239	22.7672	0.789899	0.445427	0.764274	-6.33522	GH132	Y	SUN domain protein (Eurofung)
Q5B5S8	0.930344	26.9914	1.82004	0.0946224	0.378364	-5.10614	GH3	Y	Probable beta-glucosidase A
Q5B624	0.899822	20.1589	1.37665	0.194598	0.485838	-5.72301	AA3	Y	GMC oxidoreductase (Eurofung)
Q5AUN2	0.875295	23.7144	1.49888	0.160607	0.463532	-5.5641	AA3	Y	Uncharacterized protein
Q5AV48	0.842193	25.4921	1.10974	0.289579	0.628587	-6.03492	AA3	Y	Choline dehydrogenase, putative (AFU_orthologue; AFUA_5G00630)
Q873X6	0.818184	22.0696	0.919298	0.376652	0.71165	-6.22418	GH28	Y	Probable exopolygalacturonase B
Q5BAP5	0.789797	22.2208	1.4479	0.174117	0.484913	-5.63151	GH16	Y	Endo-1,3(4)-beta-glucanase xgeA
Q5B0I6	0.787864	23.4557	1.39534	0.18904	0.485838	-5.69932	CE10	Y	Uncharacterized protein
Q5B9Y2	0.782015	27.129	1.10564	0.291275	0.628784	-6.0393	AA7	Y	Isoamyl alcohol oxidase, putative (AFU_orthologue AFUA_1G01180)
Q5B6A5	0.777617	14.0936	0.20251	0.843025	1	-6.63795	GH128	Y	Uncharacterized protein
C8VCU1	0.75607	28.2224	2.10634	0.0576663	0.290467	-4.65802	AA7	Y	Putative uncharacterized protein
Q5BAP3	0.754466	28.1721	1.38011	0.193561	0.485838	-5.71865	AA7	Y	Uncharacterized protein
Q5BAP2	0.683466	24.6209	0.629267	0.541363	0.820835	-6.45182	AA9	Y	Endoglucanase, putative (AFU_orthologue AFUA_2G14490)
C8VCJ5	0.677726	23.444	0.703516	0.495607	0.788334	-6.40093	AA7	Y	FAD-dependent oxygenase, putative (AFU_orthologue; AFUA_3G00840)
Q5AU55	0.608523	21.7819	0.407794	0.690847	0.942695	-6.57161	AA11	Y	Uncharacterized protein
Q5AQP7	0.566821	22.1293	0.934482	0.369092	0.70369	-6.2102	GH105	Y	Unsaturated rhamnogalacturonan hydrolase (Eurofung)
Q5B037	0.537313	21.5832	1.32023	0.212205	0.515356	-5.79312	CE1	Y	Acetylxylan esterase A
Q5B6Q3	0.500851	22.7949	2.10851	0.0574464	0.290467	-4.65451	GH5	Y	Glucan endo-1,6-beta-glucosidase B
Q5B7X9	0.496578	25.1352	1.40233	0.186996	0.485838	-5.69041	AA7	Y	Uncharacterized protein
Q5AQQ0	0.480353	26.5847	0.633697	0.538568	0.820835	-6.44893	CE4	Y	Uncharacterized protein
Q5B368	0.473384	25.4783	1.173	0.26431	0.595879	-5.96567	GH32	N	Exoinulinase InuD (AFU_orthologue AFUA_5G00480)
Q5BCI8	0.455083	21.9222	0.937421	0.367642	0.702566	-6.20747	GH2	N	Beta-mannosidase A
Q5AY11	0.455009	27.8105	1.73846	0.10856	0.389882	-5.22747	GH16	Y	Uncharacterized protein
Q5BCD8	0.415344	20.1269	0.501697	0.625263	0.890831	-6.52679	CE16	Y	GDSL Lipase/Acylhydrolase family protein (AFU_orthologue AFUA_4G14700)
C8VSK8	0.380268	21.5025	0.475393	0.643329	0.901988	-6.54024	GH72	Y	Putative 1,3-beta-transglucosylase, GH72 family (Eurofung)
C8VUN8	0.337671	28.3879	1.18067	0.261366	0.595739	-5.95707	GH16	Y	Extracellular cell wall glucanase Crf1/allergen Asp F9 (AFU_orthologue AFUA_1G16190)
O74288	0.318854	24.3613	0.895092	0.388926	0.714782	-6.24607	CBM42;GH54	Y	Alpha-L-arabinofuranosidase B
Q5B7X0	0.246385	20.4327	0.459846	0.654123	0.909309	-6.54787	GH3	Y	Glycosyl hydrolase, putative (AFU_orthologue AFUA_4G13770)
Q5B3M0	0.246353	22.7968	0.626365	0.5432	0.820835	-6.45371	CE8	Y	Pectin methyl esterase (Eurofung)
Q5AY23	0.229952	25.2556	0.27706	0.786607	1	-6.61894	AA7	Y	Uncharacterized protein
G5EB11	0.216937	25.1323	0.230303	0.821866	1	-6.63155	GH31	Y	Uncharacterized protein
Q5B7U0	0.2009	18.6074	0.0875183	0.931752	1	-6.65573	CE8	Y	Pectinesterase A
C8VG00	0.148281	21.5388	0.22468	0.826135	1	-6.63291	AA7	Y	FAD/FMN-containing isoamyl alcohol oxidase MreA (AFU_orthologue AFUA_6G03620)
Q5BBM0	0.14135	24.3434	0.308036	0.763513	1	-6.60933	GH93	Y	Exo-arabinanase (Eurofung)
Q5AWM3	0.134789	25.2496	0.411676	0.688078	0.940489	-6.56993	GH125	Y	DUF1237 domain protein (AFU_orthologue; AFUA_2G16720)
Q5ARF0	0.0884018	24.6327	0.118678	0.90756	1	-6.6523	CE10	Y	Cholinesterase, putative (AFU_orthologue AFUA_7G01710)
Q5BF93	0.0748643	28.3405	0.437308	0.669915	0.918741	-6.55848	GH47	Y	Mannosyl-oligosaccharide alpha-1,2-mannosidase 1B
Q5AW09	3.55271e-15	10.4178	1.59967e-15	1	1	-6.65982	CE10	Y	Carboxylesterase, putative (AFU_orthologue; AFUA_3G09230)
P55332	3.55271e-15	8	5.03048e-14	1	1	-6.65982	GH11	Y	Endo-1,4-beta-xylanase A
C8VLL3	3.55271e-15	8	5.03048e-14	1	1	-6.65982	GH15;CBM20	Y	Glucoamylase
Q5AZ75	3.55271e-15	8	5.03048e-14	1	1	-6.65982	GH25	Y	Secreted glycosyl hydrolase, putative (AFU_orthologue AFUA_4G14420)
Q5BCX8	3.55271e-15	8	5.03048e-14	1	1	-6.65982	AA9;CBM1	Y	Endo-beta-1,4-glucanase D
Q5ASE8	0	9.27995	0	1	1	-6.65982	CE1	N	Esterase, putative (AFU_orthologue AFUA_5G09860)
C8VS61	-0.0650846	26.4232	-0.151208	0.882408	1	-6.64762	CE10	Y	Uncharacterized protein
Q5AUT0	-0.0824593	30.354	-0.276872	0.786748	1	-6.619	GH17	Y	Probable glucan endo-1,3-beta-glucosidase eglC
C8VAA5	-0.103038	25.6927	-0.137539	0.892962	1	-6.64972	GH18	Y	Class V chitinase, putative (AFU_orthologue AFUA_3G07160)
Q5BAN5	-0.103583	27.6126	-0.105206	0.918009	1	-6.65391	GH2	Y	Hydrolase, putative (AFU_orthologue AFUA_2G14520)
Q5AS22	-0.113477	25.6564	-0.2611	0.798591	1	-6.62351	CE14	Y	Uncharacterized protein
G5EB03	-0.158015	24.2585	-0.617366	0.548915	0.825014	-6.45949	GH31	Y	Uncharacterized protein
Q5AUM3	-0.263128	29.7151	-0.806164	0.436357	0.75438	-6.32208	GH43	Y	Arabinan endo-1,5-alpha-L-arabinosidase C
Q5ARW1	-0.266868	24.9817	-0.60389	0.557537	0.830202	-6.46801	GH25	Y	Uncharacterized protein
G5EAT0	-0.322023	26.4242	-0.771613	0.455768	0.77214	-6.3497	GH13;CBM20	Y	Uncharacterized protein
Q5B9F2	-0.324331	26.8966	-0.691262	0.502995	0.793151	-6.40969	GH3	Y	Probable beta-glucosidase L
Q5AYL0	-0.403538	26.144	-1.15049	0.273095	0.603918	-5.99066	GH16	Y	Endo-1,3(4)-beta-glucanase, putative (AFU_orthologue AFUA_6G14540)
Q5B5X8	-0.453007	19.4878	-0.160871	0.874961	1	-6.64601	GH5	Y	Probable glucan 1,3-beta-glucosidase A
Q5AUX2	-0.470655	20.3207	-0.905925	0.383399	0.71165	-6.23634	GH62	Y	Alpha-L-arabinofuranosidase axhA-2
Q5AZ10	-0.483582	27.949	-1.68717	0.118238	0.396237	-5.30211	GH25	Y	Uncharacterized protein
C8VQV2	-0.501222	27.5393	-1.3649	0.198162	0.49	-5.73779	GH55	Y	Exo-beta-1,3-glucanase, putative (AFU_orthologue AFUA_6G11980)
P78617	-0.549102	23.5475	-1.00033	0.337553	0.688608	-6.14729	GH65	Y	Acid trehalase
C8VT57	-0.5506	29.0679	-1.54625	0.148866	0.446597	-5.50005	GH81	Y	Putative endo beta 1,3 glucanase, GH81 family (Eurofung)
C8VSU5	-0.722745	22.1224	-0.713632	0.489558	0.787928	-6.39359	GH92	Y	Alpha-1,2-mannosidase family protein, putative (AFU_orthologue AFUA_1G10790)
Q5B027	-0.811767	19.3299	-0.332988	0.745081	0.995068	-6.60086	AA13	Y	Uncharacterized protein
Q5AUP3	-0.867653	21.4956	-1.80896	0.0964154	0.378364	-5.1228	CE1	Y	Polyhydroxybutyrate depolymerase, putative (AFU_orthologue AFUA_4G03560)
Q5AWC8	-0.960692	26.5323	-1.73522	0.10915	0.389882	-5.23223	GH15;CBM20	N	Glucoamylase
Q5BGT5	-1.03416	25.7789	-1.16151	0.268768	0.600505	-5.97848	GH16	Y	Endo-1,3(4)-beta-glucanase, putative (AFU_orthologue AFUA_1G05290)
Q5BA58	-1.06597	14.4782	-0.305426	0.76545	1	-6.61018	CE10	Y	Probable dipeptidyl-peptidase 5
Q5ASG9	-1.08285	23.2823	-1.6043	0.135498	0.425256	-5.41983	GH28	Y	Exopolygalacturonase X-1
Q5AR97	-1.21424	18.641	-0.641538	0.533639	0.818514	-6.44377	GH1	Y	Beta-1,4-glucosidase (Eurofung)
Q5B2C1	-1.267	18.0748	-0.403143	0.694171	0.945649	-6.57359	CE5	Y	Probable cutinase 1
Q5B3Q5	-1.33865	26.3435	-1.46687	0.16898	0.477121	-5.6066	GH55	Y	Uncharacterized protein
Q5AWD4	-1.37263	24.7855	-1.54216	0.14985	0.447902	-5.50563	GH3	Y	Probable beta-glucosidase M
Q5BET9	-1.40189	25.3172	-2.91249	0.0134301	0.144197	-3.27554	GH31	Y	Alpha-1,4-glucosidase (Eurofung)
G5EAZ3	-1.66215	31.4856	-1.82838	0.0932922	0.377811	-5.09355	GH18	N	Endochitinase B
Q5BD29	-2.058	12.1897	-0.815718	0.431086	0.751258	-6.31425	GH17	Y	Probable beta-glucosidase btgE
Q5BGV9	-2.27987	12.9251	-0.59099	0.56586	0.836488	-6.47599	GH18	N	Uncharacterized protein
Q5BAK6	-2.3208	17.5413	-0.844154	0.415646	0.734128	-6.29047	GH20	Y	Beta-N-hexosaminidase, putative (AFU_orthologue AFUA_2G00640)
Q5B6C6	-2.44244	19.9327	-0.644922	0.53152	0.81834	-6.44153	GH3	Y	Probable beta-glucosidase F
Q5AS50	-2.74354	15.6747	-0.786652	0.447252	0.764274	-6.33781	GH74;GH74	Y	Vacuolar protein sorting/targeting protein 10
Q96VT4	-3.76106	19.1903	-1.71834	0.112269	0.389882	-5.25691	AA2;AA2	N	Catalase-peroxidase
Q5B2G3	-4.10466	15.8532	-1.41839	0.182367	0.485838	-5.66979	CE1	Y	Feruloyl esterase C
Q5B1Z0	-4.51829	15.2797	-1.8626	0.0880139	0.371045	-5.04163	AA2	N	Putative heme-binding peroxidase
C8VCT5	-4.99019	15.5303	-1.25706	0.233442	0.550544	-5.86905	GH43;CBM6	Y	Putative uncharacterized protein (Fragment)
Q5ATA3	-8.43632	16.0728	-2.96422	0.0122163	0.139851	-3.18351	GH43	N	Xylosidase : arabinofuranosidase (AFU_orthologue AFUA_2G13190)
Q5B1W7	-16.1674	15.117	-34.8683	4.12699e-13	3.36763e-10	16.4908	CBM20;AA13	Y	Uncharacterized protein

## Sheet: 6. (-)AnAA13B
UniProt	logFC	AveExpr	t	P.Value	adj.P.Val	B	CAZy	Secreted	Name
C8V785	12.1224	14.461	3.39428	0.0055695	0.105691	-2.34273	NA	NA	Class III chitinase, putative (AFU_orthologue AFUA_5G03530)
O93885	11.9805	15.0852	4.33027	0.00105586	0.0618488	-0.702128	NA	NA	Aspergillopepsin-1 (EC 3.4.23.18) (Aspartic protease pepA) (Aspergillopepsin I) (Aspergillopeptidase A) (Proctase B)
Q5AVP8	11.4304	15.6181	5.216	0.000241123	0.0618488	0.761146	NA	N	Formaldehyde dehydrogenase (AFU_orthologue; AFUA_2G01040)
Q5AVZ4	11.2193	13.412	36.3852	2.52822e-13	2.06303e-10	16.0058	NA	N	Putative uncharacterized protein
Q5AUW6	10.5968	18.4759	4.81904	0.00046127	0.0618488	0.118687	NA	N	Uncharacterized protein
P11803	10.5598	18.6196	4.57527	0.000694419	0.0618488	-0.286828	NA	N	Ornithine carbamoyltransferase, mitochondrial
Q5BCC3	10.3895	16.454	2.52813	0.0270899	0.220827	-3.87036	NA	Y	Short-chain dehydrogenase/reductase, putative (AFU_orthologue AFUA_3G02100)
C8VPW7	9.95858	12.7822	2.98185	0.0118281	0.146238	-3.07642	NA	NA	HEME_HALOPEROXIDASE domain-containing protein
Q5ATC7	9.77291	17.4601	4.20224	0.00131829	0.0632779	-0.922002	PL3	Y	Pectate lyase H
Q5ATJ8	9.61315	14.0034	3.71046	0.00314625	0.0950868	-1.78154	NA	NA	Uncharacterized protein
C8V223	9.544	18.0117	3.00259	0.0113874	0.142956	-3.03966	NA	NA	6-phosphogluconate dehydrogenase family protein (AFU_orthologue AFUA_2G11600)
C8VF57	9.32069	17.2962	4.83465	0.000449469	0.0618488	0.144372	NA	N	Dienelactone hydrolase family protein (AFU_orthologue AFUA_1G07130)
C8VTZ0	9.1772	16.7173	3.59232	0.00389111	0.103642	-1.99072	NA	N	Ras GTPase similar to RAB11B (Eurofung)
Q5AWS1	9.15998	17.1996	4.46293	0.000840711	0.0618488	-0.476325	NA	N	Defective in cullin neddylation protein 1
Q5B176	8.8556	12.4525	3.27272	0.00694924	0.10905	-2.55923	NA	N	Acyl carrier protein
Q5BGV6	8.79262	16.5018	3.50346	0.00456885	0.103642	-2.1485	NA	N	Dipeptidase
Q5BB08	8.13557	15.297	2.20331	0.048578	0.279318	-4.417	NA	N	Adenosine kinase, putative (AFU_orthologue AFUA_5G06390)
C8VR28	7.95023	14.5675	2.31434	0.0398452	0.258548	-4.23302	NA	N	Short chain dehydrogenase/reductase family (AFU_orthologue AFUA_5G12480)
Q5BEJ5	7.85543	13.7121	2.47892	0.0296176	0.227913	-3.95468	AA7	Y	FAD binding domain protein (JCVI)
Q5AYC2	7.7691	15.7042	2.9496	0.0125479	0.14704	-3.13355	NA	NA	Acetyltransferase component of pyruvate dehydrogenase complex (EC 2.3.1.12)
Q5B0F5	7.7602	15.0294	2.13478	0.0548466	0.288741	-4.52878	NA	N	Mannitol-1-phosphate 5-dehydrogenase
P38091	7.61096	13.8475	2.28693	0.0418497	0.264054	-4.27875	NA	N	Cytochrome c
P29429	7.58737	15.9876	1.7608	0.10457	0.398732	-5.10897	NA	N	Thioredoxin
Q5ATF9	7.54666	13.3945	2.00071	0.0693735	0.335472	-4.74302	NA	NA	Mannan endo-1,6-alpha-mannosidase (EC 3.2.1.101)
Q5B4B4	7.50688	12.848	1.87216	0.0865883	0.364206	-4.94214	NA	NA	Heat shock protein (Eurofung)
Q5AW94	7.49682	17.7312	2.7208	0.0190716	0.180959	-3.53627	NA	Y	Protein disulfide-isomerase
C8VM55	7.33582	13.5777	2.09328	0.0590064	0.302487	-4.59576	NA	NA	AAA family ATPase, putative (AFU_orthologue AFUA_8G04270)
Q5AX11	7.31068	16.5218	2.15095	0.0533021	0.286918	-4.50254	NA	N	Expressed flavohemoprotein (Eurofung)
C8VEJ5	7.28283	11.7459	2.42853	0.0324437	0.236376	-4.04055	NA	N	DMATS type aromatic prenyltransferase, putative (JCVI)
C8VNG1	7.15884	18.5681	2.95885	0.0123369	0.14704	-3.11717	NA	N	FAD dependent oxidoreductase, putative (AFU_orthologue AFUA_7G05070)
C8V4B4	7.1493	17.5178	2.13858	0.0544803	0.288741	-4.52263	NA	N	Elongation factor 1-alpha
Q5BGD5	7.12035	14.1616	1.8548	0.089193	0.368024	-4.96852	NA	Y	Inorganic pyrophosphatase (Eurofung)
C8VPT2	7.08494	17.8114	3.2774	0.00689014	0.10905	-2.55089	NA	NA	Acyltransferase easC (EC 2.3.1.-) (Emericellamide biosynthesis protein B)
C8V9Y5	7.06895	12.0861	1.89038	0.0839305	0.360781	-4.91433	NA	N	Methylisocitrate lyase, mitochondrial
Q5B1H0	7.03771	11.6364	1.83157	0.092789	0.369346	-5.0036	NA	N	L-aminoadipate-semialdehyde dehydrogenase
C8VDG7	7.00377	12.9645	1.88128	0.0852486	0.360781	-4.92824	NA	N	Polyubiquitin binding protein (Doa1/Ufd3), putative (AFU_orthologue; AFUA_5G08370)
Q5BC93	6.91503	12.3529	1.85865	0.0886097	0.368024	-4.96268	NA	NA	Hydrophobin
Q5B7V5	6.87539	11.299	1.99244	0.0703775	0.335472	-4.75602	NA	NA	DnaJ domain protein (AFU_orthologue AFUA_7G01230)
Q5B0C0	6.81937	17.9361	2.69522	0.0199835	0.185302	-3.58093	NA	N	Heat shock 70 kDa protein
Q5B4L5	6.77723	21.0724	2.58137	0.0245917	0.21123	-3.77863	GH16	Y	Putative transglycosidase, GH16 family (Eurofung)
Q5AXA5	6.73241	18.0501	2.94831	0.0125775	0.14704	-3.13584	NA	NA	FAD-binding PCMH-type domain-containing protein
Q5BDV3	6.70435	14.4368	2.31386	0.0398796	0.258548	-4.23383	GH51	N	Alpha-L-arabinofuranosidase C
Q5B161	6.63021	9.91295	2.62346	0.0227778	0.206519	-3.70577	NA	N	60S acidic ribosomal protein P1 (AFU_orthologue AFUA_1G06830)
C8VJZ3	6.49161	17.3001	1.84076	0.09135	0.369018	-4.98974	NA	N	Uroporphyrinogen decarboxylase
Q5BC75	6.4505	16.4463	2.22656	0.0466104	0.278034	-4.37876	NA	Y	Uncharacterized protein
C8VIZ6	6.35778	16.3968	1.58464	0.139904	0.460453	-5.36061	NA	NA	Uncharacterized protein
Q5AYR7	6.2984	11.8945	1.97065	0.0730886	0.341243	-4.79017	NA	N	Elongation factor 1-gamma, putative (Eurofung)
C8VRK6	6.21636	18.3618	2.445	0.0314924	0.234099	-4.01254	NA	N	Pyruvate dehydrogenase E1 component, beta subunit (Eurofung)
Q5AVR3	6.19783	9.84401	2.52984	0.0270058	0.220827	-3.86742	NA	NA	Uncharacterized protein
C8VS85	6.04148	16.7406	1.91314	0.0807144	0.357929	-4.87938	NA	NA	GPI anchored protein, putative (AFU_orthologue AFUA_1G09650)
C8V6A6	6.00354	10.5586	2.11767	0.0565268	0.293795	-4.55646	NA	N	Mitochondrial cytochrome b2, putative (AFU_orthologue AFUA_4G03120)
Q5AWR8	5.94433	17.8446	2.46881	0.030165	0.227913	-3.97196	NA	NA	Uncharacterized protein
Q5BB55	5.78909	15.8724	1.50148	0.159941	0.488808	-5.47356	NA	N	Nucleoside-diphosphate-sugar epimerase, putative (AFU_orthologue AFUA_5G07170)
Q5B8M6	5.74832	12.5294	1.79375	0.0989259	0.380771	-5.06019	NA	N	Allantoicase, expressed, purine use (Eurofung)
Q5AZU9	5.6858	13.0066	1.51655	0.156137	0.480784	-5.45339	NA	NA	60S ribosomal protein L44 P (Broad)
Q5BBY9	5.66631	15.9027	1.26433	0.230915	0.593935	-5.77227	NA	NA	Uncharacterized protein
Q5B1C2	5.65728	19.1687	2.74078	0.0183878	0.177157	-3.50131	NA	N	Gamma-glutamyltranspeptidase (AFU_orthologue AFUA_4G13580)
Q5BE79	5.53056	16.6114	1.73863	0.108529	0.40077	-5.14151	NA	N	Carboxy-cis,cis-muconate cyclase, putative (AFU_orthologue AFUA_6G11580)
Q5BDU8	5.40886	14.4251	1.11958	0.28553	0.650678	-5.93557	NA	N	Glutamine-rich cytoplasmic protein (Eurofung)
Q5AYK0	5.36096	16.0624	1.02441	0.326523	0.669412	-6.03425	NA	N	Nascent polypeptide-associated complex subunit alpha
Q5B392	5.3164	16.9989	1.99258	0.0703602	0.335472	-4.7558	NA	NA	AMPK1_CBM domain-containing protein
Q5B0Q1	5.31487	14.9838	1.30729	0.216421	0.581982	-5.72091	NA	Y	Phosphatidylglycerol/phosphatidylinositol transfer protein
Q5AYH5	5.26683	15.3962	1.41287	0.183949	0.538001	-5.58941	NA	NA	Short-chain dehydrogenase/reductase family protein, putative (AFU_orthologue AFUA_6G03520)
Q5ARF6	5.23263	16.3531	1.08534	0.299803	0.659593	-5.97189	NA	N	Heat shock protein (Sti1), putative (AFU_orthologue AFUA_7G01860)
Q5B082	5.13275	19.8918	2.19777	0.049059	0.279318	-4.4261	NA	N	Aspartate transaminase (Eurofung)
C8VCU4	5.11566	21.2247	2.0454	0.0641726	0.321257	-4.67231	NA	NA	Uncharacterized protein
Q5B8I9	5.08995	15.6154	1.38055	0.193428	0.555766	-5.63044	NA	Y	Putative GPI-anchored protein (Eurofung)
Q5AT80	4.98035	18.8524	1.51975	0.155339	0.480784	-5.44909	NA	Y	Uncharacterized protein
Q6KBA8	4.94658	12.5821	1.31084	0.215257	0.581982	-5.7166	NA	N	FK506-binding protein 1A
C8VD89	4.92197	15.9228	1.95731	0.0747958	0.342884	-4.81098	NA	N	Hypothetical glycine cleavage system P protein (Eurofung)
Q5B508	4.91913	17.798	1.69876	0.115987	0.4115	-5.1994	NA	NA	Endopolygalacturonase B (EC 3.2.1.15) (Pectinase B) (Polygalacturonase B)
C8VJ65	4.90964	13.1236	1.35673	0.20067	0.564622	-5.66024	NA	N	Uncharacterized protein
Q5AUP6	4.85259	11.1306	1.21766	0.247531	0.607046	-5.82659	NA	NA	Uncharacterized protein
Q5BBJ4	4.84446	18.1855	2.33851	0.0381539	0.258548	-4.19253	NA	NA	Nuclear pore complex protein An-Nup159 (Eurofung)
C8VQ09	4.69066	15.7349	1.58138	0.140644	0.460622	-5.3651	NA	Y	Autophagy-related protein Atg27 (Eurofung)
C8VUG6	4.66933	19.3819	1.99276	0.0703381	0.335472	-4.75552	NA	N	Acid phosphatase, putative (AFU_orthologue AFUA_1G16480)
Q5B0J2	4.50841	18.3747	2.39141	0.0346905	0.243254	-4.10344	NA	NA	CIA30 domain-containing protein
Q5B671	4.37129	14.9472	1.23538	0.241114	0.602213	-5.80615	NA	NA	Neutral protease 2 (EC 3.4.24.39) (Deuterolysin)
Q5BCU1	4.36583	12.812	1.07888	0.302557	0.659593	-5.97865	NA	N	Thioredoxin, putative (AFU_orthologue AFUA_4G09090)
Q5B2V2	4.29755	9.93088	1.68918	0.117845	0.414967	-5.2132	NA	NA	Histone H2A.Z-specific chaperone chz1
C8VKG9	4.27968	21.1801	1.56755	0.143834	0.462079	-5.38414	GH43	Y	Xylosidase/arabinosidase, putative (AFU_orthologue AFUA_2G04480)
Q5B630	4.23915	13.4214	1.07225	0.305399	0.659593	-5.98553	NA	N	Polyadenylate-binding protein, cytoplasmic and nuclear
Q5B950	4.18389	13.4034	1.01011	0.333041	0.669412	-6.04845	NA	N	Fumarylacetoacetate hydrolase family protein (AFU_orthologue AFUA_3G08140)
Q5AYF4	4.14233	12.9444	0.947793	0.362554	0.691572	-6.10837	NA	NA	Transformer-SR ribonucleoprotein, putative (AFU_orthologue AFUA_7G05260)
P04828	4.14003	17.6641	1.26611	0.230299	0.593935	-5.77017	NA	N	Triosephosphate isomerase
Q5ASB1	4.12938	14.3798	1.23719	0.240465	0.602213	-5.80405	NA	N	Short chain dehydrogenase (Eurofung)
Q5B8Q6	4.11729	12.1826	0.980351	0.346909	0.673051	-6.07747	NA	NA	Camp independent regulatory protein (AFU_orthologue AFUA_3G09640)
Q5AW19	4.10103	22.8023	3.12845	0.00904443	0.127246	-2.81608	CBM43;GH72	Y	Putative 1,3-beta-transglucosylase, GH72 family (Eurofung)
Q5BFN9	4.09165	12.5846	1.00051	0.337469	0.669412	-6.05789	NA	N	Translationally-controlled tumor protein homolog
C8VNK6	4.04823	14.2091	1.35243	0.202002	0.564622	-5.66558	NA	N	Possible apospory-associated protein c (AFU_orthologue AFUA_4G08880)
Q5B8U9	4.04736	18.986	1.81134	0.0960268	0.373133	-5.03395	NA	N	Threonine synthase (Eurofung)
Q5B4I0	4.00791	14.0048	1.05342	0.313588	0.663451	-6.00493	NA	NA	Aspartyl-tRNA synthetase Dps1, putative (AFU_orthologue AFUA_2G02590)
C8VUU9	3.98843	13.0044	1.27561	0.227036	0.588131	-5.75891	NA	N	Uncharacterized protein
Q5BA58	3.95445	14.4782	1.049	0.315534	0.663451	-6.00944	CE10	Y	Probable dipeptidyl-peptidase 5
Q5B2R8	3.9312	12.5707	1.21423	0.248792	0.607046	-5.83053	NA	N	Pyruvate dehydrogenase E1 component subunit alpha
C8VIP3	3.89128	19.0976	1.17	0.265468	0.625556	-5.88044	NA	NA	Secreted thaumatin-like protein cetA (Conidial-enriched transcript protein A)
Q5AUD1	3.85804	11.6697	0.94933	0.361804	0.691572	-6.10693	NA	Y	Oxalate decarboxylase, putative (AFU_orthologue AFUA_2G14610)
Q5BDQ6	3.85322	11.4758	0.996965	0.339115	0.670019	-6.06135	NA	NA	Polarisome component BudA (Eurofung)
Q5B1D7	3.83844	12.4922	0.944854	0.36399	0.691572	-6.11112	NA	NA	SNF2 family helicase/ATPase, putative (AFU_orthologue AFUA_4G13460)
Q5B5Z2	3.83067	13.6933	0.875387	0.399119	0.725348	-6.17389	NA	NA	Mitochondrial translation initiation factor IF-2, putative (AFU_orthologue AFUA_1G03970)
Q5BCD1	3.8266	22.9605	3.11112	0.00933568	0.129117	-2.8469	NA	Y	Secretory lipase, putative (AFU_orthologue AFUA_7G00110)
Q5B1X9	3.78531	11.9198	1.15652	0.270723	0.631171	-5.89537	NA	N	Ubiquitin-like protein DskB, putative (AFU_orthologue AFUA_6G13420)
Q5B4C1	3.78122	11.1324	1.21769	0.247522	0.607046	-5.82656	NA	NA	NACHT and TPR domain protein (AFU_orthologue AFUA_7G06670)
C8VD04	3.72548	16.8648	0.790197	0.44526	0.769771	-6.2451	NA	Y	NADPH-dependent FMN reductase Lot6, putative (AFU_orthologue; AFUA_7G06600)
C8VGD1	3.69243	17.3767	1.26276	0.23146	0.593935	-5.77413	NA	N	Nitrilase family protein (Nit3), putative (AFU_orthologue AFUA_6G13230)
Q5B0E9	3.69098	15.7996	1.05935	0.31099	0.663267	-5.99885	NA	NA	SH3 domain protein (AFU_orthologue AFUA_2G10320)
C8VG03	3.68026	10.3138	1.09757	0.294644	0.656911	-5.95902	NA	N	Co-chaperone (Eurofung)
Q5B8K9	3.65924	13.5695	0.880413	0.396502	0.7222	-6.16948	NA	NA	Conserved glutamic acid-rich protein (AFU_orthologue AFUA_3G12790)
Q5AVY9	3.62665	15.3685	1.00474	0.335514	0.669412	-6.05374	NA	NA	Cutinase 2 (EC 3.1.1.74) (Cutin hydrolase 2)
Q5B8G6	3.55088	16.5827	1.25994	0.23244	0.59458	-5.77745	NA	NA	Uncharacterized protein
C8VUS6	3.54413	11.6092	1.01026	0.332971	0.669412	-6.0483	NA	NA	Acetylserotonin methytransferase-like protein (ASMTL), putative (AFU_orthologue AFUA_1G15580)
Q5B0J4	3.53062	18.2433	1.08057	0.301832	0.659593	-5.97688	NA	NA	TIL domain-containing protein
Q5B6S4	3.51282	10.679	0.999393	0.337987	0.669412	-6.05898	NA	N	Proteasome subunit beta type
C8VQJ9	3.50656	17.1206	0.893073	0.389962	0.715076	-6.1583	NA	NA	26S proteasome regulatory subunit RPN1
Q5ATB9	3.45663	19.719	1.37485	0.19514	0.557415	-5.6376	NA	Y	Allergen Asp F4-like, putative (AFU_orthologue AFUA_3G00710)
Q5B8C4	3.45202	13.5122	1.23546	0.241085	0.602213	-5.80606	AA3	N	Uncharacterized protein
Q5BCC5	3.43764	17.1136	1.14956	0.273464	0.635745	-5.90302	NA	N	Carbonic anhydrase
P78619	3.43237	23.5856	3.02411	0.0109473	0.139633	-3.00148	NA	Y	Catalase B
Q5ASE8	3.42791	9.27995	1.33979	0.20596	0.571643	-5.68122	CE1	N	Esterase, putative (AFU_orthologue AFUA_5G09860)
Q5AQN4	3.39355	12.267	0.906599	0.383057	0.70665	-6.1462	NA	NA	SNF7 family protein Fti1/Did2, putative (AFU_orthologue AFUA_3G04060)
Q5AQB6	3.38757	10.6362	0.983537	0.345404	0.673051	-6.07439	NA	N	D-isomer specific 2-hydroxyacid dehydrogenase family protein (AFU_orthologue; AFUA_6G10090)
C8V0H6	3.38598	15.7203	1.54875	0.148268	0.471155	-5.40984	NA	N	Malate dehydrogenase, NAD-dependent (AFU_orthologue AFUA_6G05210)
Q5BE99	3.35358	18.9907	0.989103	0.342787	0.670778	-6.06901	NA	Y	Cytosolic Cu/Zn superoxide dismutase, putative (AFU_orthologue AFUA_1G11640)
Q5B501	3.34576	21.4935	1.70903	0.114023	0.406301	-5.18457	NA	Y	Allergen Asp F7 (AFU_orthologue AFUA_4G06670)
Q5BER3	3.33914	23.9439	2.58404	0.0244727	0.21123	-3.77402	NA	N	Rnt2 [Source:UniProtKB/TrEMBLAcc:P79033]
C8VAT2	3.33185	16.7114	1.01542	0.330608	0.669412	-6.04319	NA	NA	Translation initiation factor SUI1, putative (AFU_orthologue AFUA_3G06260)
P50867	3.27293	8.65459	1.81929	0.0947433	0.370087	-5.02205	NA	N	Cysteine synthase
Q5BFE4	3.26478	11.6855	0.925885	0.373359	0.696501	-6.12867	NA	Y	Conserved fungal protein (AFU_orthologue AFUA_1G14230)
Q5B831	3.24232	10.0335	1.10418	0.291885	0.653844	-5.95202	NA	N	Glutathione S-transferase, putative (AFU_orthologue AFUA_2G00590)
Q5BG38	3.23792	16.649	1.19105	0.257426	0.61645	-5.85687	NA	NA	Uncharacterized protein
Q5AXE0	3.21124	22.0577	3.40145	0.00549747	0.105691	-2.32998	NA	N	Putative uncharacterized protein
Q5AZE3	3.21071	19.4844	2.87383	0.0144154	0.161635	-3.26746	NA	N	Uncharacterized protein
Q5BF02	3.20445	10.6861	0.919661	0.37647	0.699771	-6.13436	NA	NA	Uncharacterized protein
Q96UL8	3.20034	21.1492	3.03343	0.0107621	0.139633	-2.98494	NA	N	Phosphoenolpyruvate carboxykinase [ATP]
G5EAZ5	3.19851	9.34341	1.18449	0.259909	0.620134	-5.86424	NA	N	Uncharacterized protein
Q9P8K9	3.11768	22.4494	2.50206	0.0284016	0.225007	-3.91509	NA	N	Woronin body major protein
Q5B8W3	3.07901	10.0368	1.04548	0.317091	0.663451	-6.01302	NA	N	Epoxide hydrolase, putative (AFU_orthologue AFUA_3G08960)
Q5B9D6	3.01898	8.6038	1.819	0.0947894	0.370087	-5.02248	NA	NA	Uncharacterized protein
Q5B6A5	2.9991	14.0936	0.723099	0.483938	0.788211	-6.29659	GH128	Y	Uncharacterized protein
C8VAM4	2.95853	13.7761	0.885331	0.393953	0.719673	-6.16516	NA	N	40S ribosomal protein S4, putative (AFU_orthologue AFUA_3G06840)
Q5B926	2.93048	25.9926	4.95702	0.000367245	0.0618488	0.344569	NA	Y	Extracellular serine-rich protein, putative (AFU_orthologue AFUA_3G07870)
P50125	2.91566	16.6379	0.740907	0.473475	0.788211	-6.28333	NA	N	O-acetylhomoserine (thiol)-lyase
Q5B6H7	2.91092	9.93283	1.03749	0.320644	0.665765	-6.02111	NA	N	Mitochondrial presequence protease
Q5AZ38	2.8953	27.1384	3.77796	0.00278808	0.0875029	-1.6624	NA	Y	Amino acid transporter (Eurofung)
Q5BCH3	2.8951	11.0084	0.733597	0.477753	0.788211	-6.28881	NA	N	Proteasome subunit alpha type
Q9P931	2.86629	19.573	1.98971	0.0707122	0.335472	-4.76031	NA	N	Phosphoglucomutase
C8VIY5	2.84944	15.1944	0.581449	0.572059	0.861555	-6.39142	NA	N	Glycine-rich RNA-binding protein, putative (AFU_orthologue AFUA_3G08580)
C8VNU1	2.79848	16.5358	0.924887	0.373857	0.696501	-6.12958	NA	N	Putative 1-Cys peroxiredoxin (Eurofung)
Q5AU55	2.77946	21.7819	1.72445	0.11113	0.40303	-5.16218	AA11	Y	Uncharacterized protein
Q5AVT0	2.77441	18.1895	1.3216	0.211762	0.579093	-5.70352	NA	N	SE, putative sulfite reductase beta subunit-hemoprotein,ferredoxin oxidoreductase (Eurofung)
Q5BBT7	2.76918	24.2283	3.59454	0.00387561	0.103642	-1.98679	NA	N	Aspartate aminotransferase
C8VIN1	2.73388	19.7725	3.41654	0.00534875	0.105691	-2.30311	NA	N	Endothelin-converting enzyme (AFU_orthologue AFUA_3G12420)
C8V1M3	2.73266	14.4789	0.737402	0.475524	0.788211	-6.28596	NA	NA	Septin B
Q5B324	2.71133	14.0015	0.752959	0.466475	0.788162	-6.27419	NA	NA	Uncharacterized protein
Q5BHD0	2.7076	19.6439	3.37339	0.00578515	0.106868	-2.37994	NA	N	Iso-orotate decarboxylase (Eurofung)
C8VLZ3	2.69638	22.72	2.08872	0.0594807	0.302487	-4.60308	NA	Y	Uncharacterized protein
Q5BA75	2.69501	11.4257	0.71922	0.486237	0.790376	-6.29944	NA	NA	Carboxypeptidase (EC 3.4.16.-)
Q5BFY8	2.69007	11.6712	1.11778	0.286267	0.650678	-5.9375	NA	N	Uncharacterized protein
Q5B620	2.67889	14.8798	0.659125	0.522679	0.819383	-6.34178	CBM66	N	Uncharacterized protein
Q5AVM3	2.67853	26.6033	2.5715	0.0250371	0.211896	-3.79567	GH72	Y	1,3-beta-glucanosyltransferase Gel1 (AFU_orthologue; AFUA_2G01170)
Q5AWY7	2.62368	21.3998	1.92423	0.0791902	0.357929	-4.86229	NA	N	D-xylose reductases (Eurofung)
Q5B1Z0	2.62223	15.2797	1.00079	0.337339	0.669412	-6.05761	AA2	N	Putative heme-binding peroxidase
P11977	2.57889	21.7275	2.85506	0.0149192	0.162321	-3.30055	NA	N	Phosphoglycerate kinase
Q5B789	2.57684	20.1512	3.35138	0.0060214	0.106868	-2.41912	NA	N	Methylmalonate-semialdehyde dehydrogenase, putative (AFU_orthologue AFUA_4G12870)
Q5AVQ6	2.54112	21.9023	2.15139	0.0532604	0.286918	-4.50182	GH27	Y	Probable alpha-galactosidase B
Q5B135	2.5207	21.8272	1.96334	0.0740196	0.341243	-4.80158	NA	N	Enolase
Q5B0W8	2.49906	21.8178	3.79049	0.00272636	0.0875029	-1.64032	NA	N	Leukotriene A-4 hydrolase homolog
Q5B2K8	2.48881	12.0278	0.672745	0.514282	0.813284	-6.33248	NA	N	40S ribosomal protein S11 (Broad)
Q5BF20	2.48536	15.1803	0.699539	0.497997	0.798744	-6.31368	NA	N	Uncharacterized protein
Q5BCN0	2.48413	12.3306	0.691333	0.502951	0.801579	-6.31951	NA	NA	26S proteasome regulatory subunit RPN2
C8V6S7	2.4805	17.724	0.74395	0.471701	0.788162	-6.28103	NA	N	Peptidyl-prolyl cis-trans isomerase
G5EB27	2.42011	20.1218	2.31361	0.039897	0.258548	-4.23423	GH20	Y	Beta-hexosaminidase
Q5B7V3	2.4094	17.8488	0.994231	0.340389	0.670778	-6.06402	NA	NA	Aspergillopepsin, putaitve (AFU_orthologue AFUA_7G01200)
Q5AVR1	2.40866	22.2102	3.52773	0.0043726	0.103642	-2.10539	NA	Y	Antigenic thaumatin domain protein, putative (AFU_orthologue; AFUA_8G01710)
Q5BDW7	2.37408	26.0129	3.48694	0.00470766	0.103823	-2.17788	NA	N	Adenosylhomocysteinase
Q5ASX5	2.36958	21.0727	1.825	0.0938292	0.370087	-5.01347	NA	N	Peptidyl-prolyl cis-trans isomerase
Q5B277	2.36881	24.982	2.92069	0.01323	0.152051	-3.18469	NA	Y	Uncharacterized protein
Q5B9A5	2.36088	25.2366	2.485	0.0292933	0.227913	-3.94429	NA	N	Uncharacterized protein
Q03134	2.33556	25.1948	3.1414	0.00883274	0.127246	-2.79304	NA	N	Probable formate dehydrogenase
Q5BGU0	2.30751	20.7071	3.50303	0.00457244	0.103642	-2.14927	NA	N	Transaldolase
P20359	2.29371	18.8521	1.0007	0.337383	0.669412	-6.05771	NA	N	Actin, gamma
Q9UW83	2.28824	22.5847	3.81034	0.00263144	0.0875029	-1.60535	NA	N	Pyridoxine biosynthesis protein pyroA
Q5B4F5	2.23073	23.7648	4.30587	0.00110131	0.0618488	-0.743888	NA	Y	Uncharacterized protein
Q5AVH0	2.21587	22.3144	3.15508	0.00861466	0.127246	-2.76871	NA	N	HAD-superfamily hydrolase (Eurofung)
Q5B200	2.20407	25.6405	1.33496	0.207486	0.573927	-5.68716	NA	NA	Uncharacterized protein
G5EB28	2.18312	21.8063	3.44791	0.00505275	0.105691	-2.24729	NA	N	GBLP_NEUCR Guanine nucleotide-binding protein beta subunit-like protein (Cross-pathway control WD-repeat protein cpc-2)
P41764	2.18114	19.6801	2.60317	0.0236352	0.209704	-3.74092	NA	N	Glucose-6-phosphate 1-dehydrogenase
Q5B3T7	2.1687	23.3262	2.83812	0.015389	0.164946	-3.33039	NA	N	Aspartate-semialdehyde dehydrogenase (Eurofung)
Q5AVF0	2.16645	21.9554	2.83192	0.0155648	0.164946	-3.34132	NA	N	Probable Xaa-Pro aminopeptidase P
C8VCM2	2.14064	23.6841	1.91976	0.0798007	0.357929	-4.86918	NA	N	Cyanate hydratase
C8V8J7	2.13076	25.6607	1.98135	0.0717457	0.338407	-4.77343	NA	N	Cobalamin-independent methionine synthase (EC 2.1.1.14) [Source:UniProtKB/TrEMBLAcc:Q9P444]
G5EB23	2.07393	17.1239	0.437335	0.669896	0.947375	-6.46784	NA	NA	Uncharacterized protein
G5EAY9	2.06215	19.7404	2.25209	0.0445374	0.275322	-4.33659	NA	N	Uncharacterized protein
Q5AWU7	2.05534	20.5464	2.1951	0.0492915	0.279318	-4.43046	NA	N	Alpha/beta hydrolase, putative (AFU_orthologue; AFUA_7G06650)
Q5B648	2.0523	21.2168	4.39847	0.000938892	0.0618488	-0.585792	NA	N	Uncharacterized protein
Q5B2R6	2.05086	13.6178	0.632646	0.539231	0.833356	-6.35936	NA	NA	30S ribosomal subunit S4, putative (AFU_orthologue AFUA_1G06980)
C8V5Y8	2.04995	19.3855	0.80343	0.437873	0.761843	-6.23447	NA	NA	CDH-cyt domain-containing protein
Q5AUN2	2.04662	23.7144	3.24471	0.00731359	0.112602	-2.60912	AA3	Y	Uncharacterized protein
Q5AVN4	2.04631	24.1703	2.33295	0.0385366	0.258548	-4.20186	PL1	Y	Pectate lyase A
C8VIR5	2.04536	20.777	2.59385	0.0240397	0.210929	-3.75706	NA	N	Serine hydroxymethyltransferase
Q5BAP7	2.0338	19.0507	0.863523	0.405343	0.730155	-6.18419	NA	N	Uncharacterized protein
Q5AWU9	2.02134	24.7903	3.3019	0.00658927	0.108821	-2.50726	NA	Y	Hypothetical serine carboxypeptidase (Eurofung)
Q5B8S1	2.00924	26.91	2.24232	0.0453205	0.276659	-4.35275	NA	N	Uncharacterized protein
C8V971	2.00585	21.0663	1.7328	0.109591	0.40077	-5.15001	NA	N	Dipeptidyl peptidase, putative (AFU_orthologue AFUA_4G06140)
Q5AUW8	1.999	25.0929	3.87721	0.00233597	0.0875029	-1.48779	NA	Y	Uncharacterized protein
Q5B1X6	1.99489	19.0977	0.784689	0.448358	0.773488	-6.24948	NA	NA	Class V chitinase ChiB1 (AFU_orthologue AFUA_8G01410)
G5EAU1	1.96569	23.0424	2.64767	0.0217945	0.199824	-3.66373	NA	N	SPEE_NEUCR Spermidine synthase (Putrescine aminopropyltransferase) (SPDSY)
C8VUL7	1.95137	23.6011	1.51393	0.156792	0.480985	-5.4569	NA	NA	Uncharacterized protein
Q5AUY0	1.935	11.1448	0.62445	0.544413	0.83778	-6.36466	NA	Y	Uncharacterized protein
Q5BD29	1.93183	12.1897	0.70891	0.492376	0.794029	-6.30694	GH17	Y	Probable beta-glucosidase btgE
Q5BH49	1.9305	13.5234	0.41941	0.682576	0.958661	-6.47589	NA	Y	Secretory pathway protein Ssp120, putative (AFU_orthologue AFUA_5G11640)
P33282	1.92849	22.2894	4.28381	0.00114417	0.0618488	-0.781711	NA	N	Uricase
Q5BH96	1.90456	19.0509	0.823542	0.4268	0.750912	-6.218	NA	N	Ran-specific GTPase-activating protein 1, putative (AFU_orthologue AFUA_5G12180)
C8VH99	1.89838	13.5825	0.588461	0.5675	0.859438	-6.38718	NA	NA	Dihydrolipoamide S-succinyltransferase (Eurofung)
Q5B6W8	1.89516	21.0398	2.3668	0.0362624	0.250764	-4.14497	NA	N	Dienelactone hydrolase family protein (AFU_orthologue AFUA_6G12740)
P18819	1.888	27.2538	2.44386	0.0315575	0.234099	-4.01448	NA	N	NADP-specific glutamate dehydrogenase
Q5BCU2	1.86071	26.5485	2.3961	0.0343986	0.243254	-4.09551	NA	N	Uncharacterized protein
C8V3Z4	1.85931	21.5716	2.48087	0.0295131	0.227913	-3.95135	NA	N	Aminopeptidase, putative (AFU_orthologue AFUA_5G04330)
Q96VN3	1.85085	13.1065	0.435187	0.67141	0.947872	-6.46882	NA	NA	Nuclear transport factor 2 (NTF-2)
Q5ARZ3	1.84496	19.7934	2.41855	0.0330336	0.238544	-4.05749	NA	NA	Uncharacterized protein
Q9P8I0	1.83294	19.9833	2.87214	0.01446	0.161635	-3.27044	NA	N	Delta-1-pyrroline-5-carboxylate dehydrogenase, mitochondrial
O00098	1.82923	25.5006	1.846	0.0905392	0.368024	-4.98183	NA	N	Citrate synthase, mitochondrial
Q5AR94	1.81384	19.0752	2.86004	0.0147839	0.162321	-3.29178	NA	Y	Putative acid phosphatase [Source:UniProtKB/TrEMBLAcc:Q92200]
Q5B312	1.81238	20.9134	2.14943	0.0534456	0.286918	-4.50501	NA	N	Uncharacterized protein
Q5B4H3	1.79097	14.7918	0.367922	0.719554	0.982103	-6.49719	NA	NA	Mitochondrial inner membrane AAA protease Yta12, putative (AFU_orthologue AFUA_2G02680)
Q5B7J9	1.78611	19.6589	1.40903	0.185053	0.539298	-5.59432	NA	N	Uncharacterized protein
Q8TFN0	1.7819	23.3567	1.49187	0.162409	0.4945	-5.48636	NA	N	Nucleoside diphosphate kinase
P0C0V3	1.77961	21.2672	2.75573	0.0178921	0.177157	-3.47512	AA2	N	Cytochrome c peroxidase, mitochondrial
Q5BAS0	1.77805	18.3527	0.729303	0.480277	0.788211	-6.292	NA	Y	Acid phosphatase, putative (AFU_orthologue AFUA_7G00800)
C8VGT5	1.76254	15.2625	0.467837	0.648564	0.924671	-6.4534	NA	NA	Calcium sensor, putative (Eurofung)
C8V4D7	1.7156	20.9896	2.94674	0.0126138	0.14704	-3.13862	NA	Y	Calnexin, putative (Eurofung)
C8V6D1	1.71501	18.1541	0.759543	0.462678	0.788026	-6.26914	NA	NA	Cofactor for methionyl-and glutamyl-tRNA synthetases, putative (AFU_orthologue AFUA_2G15940)
C8V5X6	1.69068	22.312	3.86916	0.00236963	0.0875029	-1.50191	GH105	N	Cell wall glycosyl hydrolase YteR, putative (AFU_orthologue AFUA_2G14630)
Q5ATD5	1.67561	26.902	1.91003	0.0811482	0.357929	-4.88418	NA	Y	Aminopeptidase Y, putative (AFU_orthologue AFUA_3G00650)
Q5ARC4	1.66922	19.3083	1.51809	0.155752	0.480784	-5.45132	NA	Y	Endonuclease/exonuclease/phosphatase family protein (AFU_orthologue AFUA_3G09210)
Q5BE08	1.66909	22.468	1.8455	0.0906167	0.368024	-4.98259	NA	N	S-adenosylmethionine synthase
C8VJ04	1.66773	21.4359	2.31325	0.0399229	0.258548	-4.23484	NA	N	4-nitrophenylphosphatase (AFU_orthologue AFUA_3G08310)
C8VPT8	1.66098	25.4044	1.6456	0.126637	0.434185	-5.27535	NA	Y	Uncharacterized protein
C8VRY8	1.65754	25.6678	3.21783	0.00768141	0.116075	-2.65699	NA	N	Hypothetical alanine--glyoxylate aminotransferase (Eurofung)
Q5AXQ3	1.65182	22.0677	1.75035	0.10642	0.40077	-5.12434	NA	Y	Putative plasma membrane sensor transducer (Eurofung)
C8VT39	1.63884	25.3131	1.74215	0.107891	0.40077	-5.13635	GH17	Y	Putative beta-transglucosylase. Family GH17. A fumigatus Bgt1-like (Eurofung)
C8VE57	1.61057	21.1486	1.07383	0.304718	0.659593	-5.98389	NA	Y	Phytase, putative (AFU_orthologue AFUA_7G01240)
Q5AZ52	1.60691	20.5258	3.0239	0.0109516	0.139633	-3.00186	AA9	Y	Uncharacterized protein
C8VEZ2	1.60355	23.71	2.01298	0.0679076	0.333546	-4.72368	NA	N	Coproporphyrinogen III oxidase, putative (AFU_orthologue AFUA_1G07480)
Q5B884	1.58952	24.211	1.7103	0.113781	0.406301	-5.18272	NA	N	Predicted protein
Q5BAU4	1.58739	23.0984	2.0868	0.0596819	0.302487	-4.60616	NA	NA	Uncharacterized protein
Q5AZ98	1.57591	22.3969	1.17519	0.263468	0.623159	-5.87466	NA	Y	Uncharacterized protein
C8VFJ6	1.57395	23.6028	0.761027	0.461825	0.788026	-6.26799	NA	N	14-3-3 protein (Eurofung)
Q5B8A1	1.57273	24.9071	1.88071	0.0853318	0.360781	-4.92911	AA3	Y	Uncharacterized protein
Q5BCQ5	1.56859	20.9624	2.03701	0.0651199	0.324011	-4.68563	NA	Y	Lysophospholipase Plb1 (AFU_orthologue AFUA_4G08720)
C8V9R9	1.56796	23.6228	3.54895	0.00420802	0.103642	-2.06769	NA	N	Uncharacterized protein
Q00737	1.56523	13.5802	0.402328	0.694754	0.970287	-6.48326	NA	NA	Chromosome segregation protein sudA (DA-box protein sudA)
C8V742	1.54699	14.996	0.400775	0.695866	0.970287	-6.48391	NA	N	Septin [Source:UniProtKB/TrEMBLAcc:Q9C1M2]
P20445	1.53967	24.175	1.39393	0.189455	0.548212	-5.61354	NA	N	Glyceraldehyde-3-phosphate dehydrogenase
Q5BE12	1.53781	24.4784	4.62605	0.000637266	0.0618488	-0.201685	NA	Y	GPI anchored protein, putative (AFU_orthologue AFUA_1G10590)
Q5AXS4	1.53301	21.4029	3.30773	0.00651964	0.108821	-2.49688	NA	N	Cell cycle control protein (Cwf8), putative (AFU_orthologue AFUA_5G13510)
C8VRQ4	1.52729	21.4279	1.73049	0.110015	0.40077	-5.15339	NA	N	Transketolase
Q5BFA4	1.49169	12.8647	0.417145	0.684185	0.95927	-6.47688	NA	N	60S ribosomal protein L17 (AFU_orthologue AFUA_1G14410)
Q5BGD7	1.48835	20.3599	1.89296	0.08356	0.360781	-4.91038	GH76	Y	Putative endo mannanase, GH76 family (Eurofung)
Q5AUI4	1.4754	26.3284	2.39372	0.0345465	0.243254	-4.09954	NA	Y	Extracellular lipase, putative (AFU_orthologue AFUA_5G02040)
C8V1C5	1.47209	18.2512	0.693609	0.501575	0.800949	-6.3179	NA	N	2-methylcitrate dehydratase (Eurofung)
G5EAZ6	1.45014	23.9127	2.38842	0.0348783	0.243254	-4.10851	NA	N	Uncharacterized protein
C8VH67	1.44508	29.587	3.29538	0.00666793	0.108821	-2.51886	NA	N	L-PSP endoribonuclease family protein (Hmf1), putative (AFU_orthologue AFUA_7G02340)
Q5AWC3	1.43652	23.7667	2.60299	0.0236431	0.209704	-3.74124	CE10	Y	Carboxylesterase, putative (AFU_orthologue; AFUA_5G13710)
P17489	1.42594	21.7662	1.25511	0.234124	0.597015	-5.78312	NA	Y	Laccase-1
C8V1V3	1.41493	26.4125	3.03269	0.0107768	0.139633	-2.98626	NA	N	Malate dehydrogenase
Q5ASN8	1.39369	20.0761	1.89354	0.0834776	0.360781	-4.9095	NA	N	Putative peroxiredoxin pmp20
C8VMQ7	1.39211	18.6355	1.21268	0.249361	0.607046	-5.8323	NA	N	ATP synthase subunit alpha
C8VT43	1.38559	23.7124	1.76567	0.103719	0.397345	-5.1018	NA	N	Uncharacterized protein
Q9HEY7	1.37729	30.0555	2.36131	0.0366225	0.251126	-4.15422	NA	N	Superoxide dismutase [Cu-Zn]
C8VFP6	1.36431	12.4131	0.259199	0.800022	1	-6.53318	NA	NA	Uncharacterized protein
Q5BAP5	1.36301	22.2208	2.31338	0.0399138	0.258548	-4.23463	GH16	Y	Endo-1,3(4)-beta-glucanase xgeA
Q5B8L8	1.36268	22.9149	2.12915	0.0553946	0.289757	-4.53791	NA	N	Uncharacterized protein
Q9TEM3	1.35787	24.2891	1.45436	0.172353	0.517059	-5.53577	NA	N	2-methylcitrate synthase, mitochondrial
C8VG90	1.35555	22.9534	2.18835	0.0498858	0.280737	-4.44152	NA	N	Aconitate hydratase, mitochondrial
Q5AUG7	1.35384	11.6888	0.30903	0.762776	1	-6.51821	NA	NA	Uncharacterized protein
Q5AR45	1.34918	19.8444	1.53112	0.152533	0.476884	-5.43376	NA	NA	Isochorismatase-like protein asqB (EC 3.-.-.-) (4'-methoxyviridicatin/aspoquinolone biosynthesis cluster protein asqB) (Aspoquinolone biosynthesis protein B)
Q5AXM6	1.34004	15.4148	0.303547	0.766846	1	-6.51998	NA	Y	Predicted protein
Q5AZP6	1.33803	23.2067	3.08795	0.00973997	0.132464	-2.88809	NA	N	Siderophore biosynthesis acetylase AceI, putative (AFU_orthologue AFUA_3G03400)
P08843	1.32855	21.7576	1.06924	0.306697	0.660329	-5.98865	NA	N	Alcohol dehydrogenase 1
C8V4N3	1.32663	16.253	0.471042	0.646341	0.924671	-6.45182	NA	NA	Alpha/beta hydrolase, putative (AFU_orthologue AFUA_6G11570)
C8V2I1	1.31969	16.6286	0.552234	0.591265	0.883648	-6.40858	NA	N	Hydroxyacylglutathione hydrolase, putative (AFU_orthologue AFUA_5G12840)
Q5B7X9	1.31654	25.1352	3.44208	0.00510644	0.105691	-2.25766	AA7	Y	Uncharacterized protein
Q5AYD3	1.30182	22.7672	0.992478	0.341207	0.670778	-6.06573	GH132	Y	SUN domain protein (Eurofung)
C8V621	1.29227	19.5953	0.545099	0.596006	0.885867	-6.41264	NA	N	6-phosphogluconate dehydrogenase, decarboxylating
C8V3D8	1.27673	18.1313	0.29559	0.772765	1	-6.5225	NA	NA	40S ribosomal protein S16 (Broad)
Q5B4Z9	1.27057	25.5491	2.75292	0.0179843	0.177157	-3.48005	NA	Y	GPI anchored cell wall protein, putative (AFU_orthologue AFUA_4G06700)
Q5B1P6	1.26597	11.4587	0.375342	0.714176	0.981091	-6.49429	NA	NA	Hypothetical D-isomer specific 2-hydroxyacid dehydrogenase (Eurofung)
C8VI12	1.25754	19.6582	3.35111	0.00602442	0.106868	-2.41961	NA	N	Uncharacterized protein
Q5AU12	1.25747	30.0661	3.93817	0.00209646	0.0875029	-1.38093	NA	Y	Thioredoxin reductase, putative (AFU_orthologue AFUA_5G03540)
Q5BAA4	1.25471	13.9092	0.262147	0.797803	1	-6.53237	NA	N	Acetohydroxyacid reductoisomerase (Eurofung)
Q5AU85	1.25289	20.9399	1.01691	0.32993	0.669412	-6.04172	NA	N	DUF985 domain protein (AFU_orthologue AFUA_5G11860)
C8V616	1.24389	22.3491	1.5793	0.141122	0.460622	-5.36798	NA	NA	UPF0047 domain protein (AFU_orthologue AFUA_5G02090)
C8V7U8	1.23936	12.3874	0.303266	0.767054	1	-6.52007	NA	N	Phosphoglucomutase, putative (AFU_orthologue AFUA_2G02120)
G5EB67	1.23705	22.077	4.30959	0.00109426	0.0618488	-0.737529	NA	N	Uncharacterized protein
P0C1D2	1.21309	12.9153	0.293505	0.774319	1	-6.52315	NA	NA	Mitochondrial intermembrane space import and assembly protein 40 (Mitochondrial import inner membrane translocase TIM40)
Q5B477	1.20226	19.3829	2.13776	0.054559	0.288741	-4.52395	NA	N	Uncharacterized protein
Q5B4H2	1.20173	23.8782	1.16628	0.266912	0.625556	-5.88458	NA	NA	ABC-transporter-regulating transcription factor
Q5B4Z1	1.19976	27.1413	2.26737	0.0433389	0.269958	-4.31126	NA	Y	GPI-anchored cell wall organization protein Ecm33 (AFU_orthologue AFUA_4G06820)
C8V4N8	1.19316	22.3317	1.90123	0.0823831	0.360781	-4.8977	NA	N	Glyoxalase (Eurofung)
Q5B430	1.18845	21.1577	1.84699	0.090388	0.368024	-4.98034	GH17	N	Glucan endo-1,3-beta-glucosidase btgC
Q5AYU5	1.18096	30.57	2.76919	0.0174574	0.177157	-3.45154	NA	Y	Uncharacterized protein
Q5B912	1.17768	21.925	1.29214	0.221445	0.581982	-5.73916	NA	N	Inorganic pyrophosphatase
Q5ARJ0	1.17496	17.6413	0.367683	0.719728	0.982103	-6.49728	NA	NA	Uncharacterized protein
Q5BEW8	1.17496	17.6413	0.367683	0.719728	0.982103	-6.49728	NA	N	3-isopropylmalate dehydrogenase
Q5AQT2	1.16957	22.6552	2.29784	0.0410404	0.263693	-4.26057	NA	NA	GMC_OxRdtase_N domain-containing protein
Q5B4U6	1.16274	18.1219	2.81861	0.0159485	0.166846	-3.36474	NA	NA	37S ribosomal protein S25, mitochondrial
C8V1U0	1.16097	24.4534	2.21703	0.0474079	0.278309	-4.39446	NA	Y	Uncharacterized protein
Q5BEH2	1.14371	18.5261	0.466764	0.649309	0.924671	-6.45392	NA	Y	SCP-like extracellular protein, putative (AFU_orthologue AFUA_1G12350)
Q5AX78	1.14133	23.6959	1.42784	0.179691	0.533191	-5.57018	NA	Y	Putative uncharacterized protein
Q5ARF0	1.13917	24.6327	1.41587	0.183087	0.538001	-5.58556	CE10	Y	Cholinesterase, putative (AFU_orthologue AFUA_7G01710)
C8V7G7	1.13547	22.6227	1.56009	0.145579	0.465853	-5.39436	NA	N	L-PSP endoribonuclease family protein Brt1, putative (AFU_orthologue AFUA_5G03780)
G5EB57	1.13385	21.2686	1.2369	0.240568	0.602213	-5.80438	NA	N	Uncharacterized protein
Q5BB95	1.12974	22.1612	2.20882	0.0481052	0.279318	-4.40796	NA	N	Endodeoxyribonuclease (Eurofung)
Q5B3I1	1.1197	21.9636	0.336582	0.74244	0.999721	-6.50882	NA	NA	Microbody (Peroxisome) biogenesis protein peroxin 19 (Eurofung)
Q5B4R8	1.11828	21.4459	1.10918	0.28981	0.653273	-5.9467	NA	N	Pyruvate carboxylase
Q5B8W0	1.117	21.0227	1.17835	0.262255	0.623159	-5.87113	NA	NA	Tripeptidyl peptidase SED3 (AFU_orthologue AFUA_3G08930)
C8V5W2	1.1117	25.7605	1.07191	0.305547	0.659593	-5.98589	NA	N	Uncharacterized protein
Q5B624	1.10955	20.1589	1.5716	0.142894	0.461725	-5.37858	AA3	Y	GMC oxidoreductase (Eurofung)
Q5BCZ2	1.10586	19.6698	2.01709	0.0674232	0.333439	-4.71719	NA	NA	HSP70 family protein (AFU_orthologue AFUA_3G13740)
C8VCJ5	1.10152	23.444	1.05861	0.311313	0.663267	-5.99961	AA7	Y	FAD-dependent oxygenase, putative (AFU_orthologue; AFUA_3G00840)
Q5BFG8	1.09051	18.0769	0.520339	0.61261	0.896355	-6.42635	NA	NA	Beta-glucosidase B (EC 3.2.1.21) (Beta-D-glucoside glucohydrolase B) (Cellobiase B) (Gentiobiase B)
C8VPL4	1.07938	21.9762	3.41579	0.00535603	0.105691	-2.30444	NA	N	Amine oxidase
Q5BC78	1.07542	23.4777	1.83729	0.0918917	0.369346	-4.99498	CE4	Y	Uncharacterized protein
Q5AQP7	1.06425	22.1293	1.62441	0.131117	0.444789	-5.30521	GH105	Y	Unsaturated rhamnogalacturonan hydrolase (Eurofung)
C8V7K1	1.06022	11.4988	0.252948	0.804733	1	-6.53488	NA	NA	40S ribosomal protein S10b (AFU_orthologue AFUA_6G12660)
C8VSF8	1.05586	21.7033	1.02688	0.325404	0.669412	-6.03177	NA	NA	Mitochondrial import inner membrane translocase subunit TIM44
Q5B093	1.04268	25.766	1.21123	0.249895	0.607046	-5.83396	NA	N	Glucose-6-phosphate isomerase
Q5B2V5	1.04211	24.2148	1.10633	0.290989	0.653844	-5.94973	NA	Y	Uncharacterized protein
C8VMS9	1.02027	26.2752	2.70607	0.0195916	0.183756	-3.562	NA	N	Carboxypeptidase S1, putative (AFU_orthologue AFUA_5G07330)
Q5B9S6	1.01844	21.6816	1.83381	0.0924359	0.369346	-5.00022	AA3	Y	Uncharacterized protein
Q5B5E4	1.0094	15.0702	0.194276	0.849319	1	-6.54879	NA	NA	AAA domain-containing protein
Q5BDL1	1.00676	12.4048	0.220691	0.829168	1	-6.54298	NA	NA	Uncharacterized protein
C8VJ45	0.996473	11.7506	0.224679	0.826137	1	-6.54203	GH38	N	Alpha-mannosidase [Source:UniProtKB/TrEMBLAcc:O13344]
Q5ARV3	0.986845	23.257	1.4343	0.177879	0.529741	-5.56183	NA	Y	Uncharacterized protein
Q5B6M6	0.980879	22.5851	1.40323	0.186733	0.542256	-5.60171	NA	Y	Allergen Asp F4 (AFU_orthologue AFUA_2G03830)
Q5BF93	0.968008	28.3405	5.23502	0.000233876	0.0618488	0.791337	GH47	Y	Mannosyl-oligosaccharide alpha-1,2-mannosidase 1B
Q5BAV5	0.966883	21.9323	0.699489	0.498028	0.798744	-6.31371	GH92	Y	Alpha-1,2-mannosidase family protein (AFU_orthologue AFUA_5G10520)
G5EB17	0.961135	22.7468	0.944779	0.364027	0.691572	-6.11119	NA	N	Uncharacterized protein
C8VA57	0.942721	20.4758	1.66741	0.122166	0.422405	-5.24436	NA	N	Dienelactone hydrolase family protein (AFU_orthologue AFUA_6G01940)
Q5B1H9	0.930466	18.6954	1.04135	0.318923	0.663881	-6.01721	NA	N	Saccharopine dehydrogenase (NADP+, L-glutamate-forming) (Eurofung)
Q5AWK7	0.927981	25.4974	1.59122	0.138414	0.460453	-5.35149	NA	NA	Uncharacterized protein
Q5B4E7	0.91547	23.1949	1.59733	0.137045	0.458314	-5.34302	NA	N	Peptidyl-prolyl cis-trans isomerase D
C8VMB5	0.908183	21.0155	1.19905	0.254419	0.616042	-5.84782	NA	N	Uncharacterized protein
Q5B6Q3	0.907348	22.7949	3.53645	0.00430418	0.103642	-2.08989	GH5	Y	Glucan endo-1,6-beta-glucosidase B
Q5B9J0	0.907287	24.3262	1.96623	0.0736506	0.341243	-4.79707	NA	Y	Predicted protein
C8V373	0.904361	18.8657	1.54824	0.148391	0.471155	-5.41054	NA	NA	FAD dependent oxidoreductase superfamily (AFU_orthologue AFUA_5G13940)
C8VGK0	0.875941	20.9227	0.812606	0.432798	0.757362	-6.227	NA	N	Beta-lactamase family protein (AFU_orthologue AFUA_5G07500)
C8V1G3	0.87105	19.3327	1.62326	0.131365	0.444789	-5.30683	NA	N	Uncharacterized protein
Q5BDF4	0.867062	23.8993	2.53857	0.0265809	0.220827	-3.8524	NA	Y	Hypothetical serine carboxypeptidase (Eurofung)
Q5AV86	0.864482	20.6644	1.54337	0.149557	0.473019	-5.41716	NA	NA	Uncharacterized protein
C8VCU1	0.862936	28.2224	2.22573	0.0466798	0.278034	-4.38013	AA7	Y	Putative uncharacterized protein
Q5AWE1	0.856694	19.3141	1.31808	0.212902	0.579093	-5.70781	NA	Y	Putative uncharacterized protein
C8V8U6	0.851658	12.9736	0.197733	0.846675	1	-6.54807	NA	N	Uncharacterized protein
C8V4E8	0.851593	16.4941	0.218449	0.830874	1	-6.5435	NA	N	Thioredoxin reductase
Q5B9K5	0.851284	11.173	0.223288	0.827193	1	-6.54236	NA	NA	Eukaryotic translation initiation factor 2A (eIF-2A)
Q5B7U2	0.84948	23.4425	0.757831	0.463663	0.788026	-6.27045	GH13	Y	Alpha-amylase
Q5B1G1	0.848612	19.0812	1.60238	0.135923	0.456431	-5.336	NA	N	ADAM family of metalloprotease ADM-B (AFU_orthologue AFUA_4G11150)
Q5BGD8	0.847627	22.5559	1.36769	0.19731	0.560993	-5.64657	NA	Y	Endonuclease/exonuclease/phosphatase family protein (AFU_orthologue AFUA_1G01540)
Q5AV44	0.844404	21.7795	0.979634	0.347248	0.673051	-6.07816	NA	Y	Cysteine-rich secreted protein (AFU_orthologue; AFUA_7G01060)
C8VJF3	0.840302	18.7208	0.932888	0.369881	0.693845	-6.12222	NA	N	Uncharacterized protein
Q5AR73	0.84024	22.9084	1.05093	0.314681	0.663451	-6.00746	NA	NA	Extracellular guanyl-specific ribonuclease, putative (AFU_orthologue AFUA_4G01200)
Q5ASS7	0.839101	21.0461	1.48196	0.164987	0.50048	-5.49949	NA	Y	Glutamyl-tRNA(Gln) amidotransferase, subunit A (AFU_orthologue AFUA_7G06800)
Q5AT90	0.838084	22.6894	0.590051	0.566468	0.859438	-6.38621	NA	NA	Uncharacterized protein
C8VT88	0.837504	20.0891	1.12689	0.282552	0.650335	-5.9277	NA	N	Alcohol dehydrogenase, zinc-containing, putative (AFU_orthologue AFUA_1G04620)
Q5B5K2	0.835549	20.6	1.07587	0.303842	0.659593	-5.98177	NA	N	UPF0160 domain protein MYG1, putative (AFU_orthologue AFUA_1G08980)
C8VAA5	0.821008	25.6927	1.01462	0.330975	0.669412	-6.04399	GH18	Y	Class V chitinase, putative (AFU_orthologue AFUA_3G07160)
Q5BAP2	0.81731	24.6209	0.696678	0.499722	0.799554	-6.31572	AA9	Y	Endoglucanase, putative (AFU_orthologue AFUA_2G14490)
P28298	0.8018	15.6656	0.263507	0.79678	1	-6.53199	NA	N	Isocitrate lyase
Q5B977	0.774399	22.6064	0.644747	0.53163	0.826304	-6.35141	NA	Y	Vacuolar aspartyl protease (Proteinase A) (Eurofung)
Q5B5C0	0.748166	21.7436	0.529166	0.606664	0.89357	-6.42153	NA	Y	Uncharacterized protein
Q5BGX3	0.73266	21.1987	2.51819	0.027583	0.220827	-3.88744	NA	Y	Uncharacterized protein
Q5BGY7	0.729452	19.8376	1.51888	0.155555	0.480784	-5.45026	NA	N	Thiamin pyrophosphokinase-related protein (AFU_orthologue AFUA_5G11110)
Q5AY11	0.711781	27.8105	2.51778	0.0276034	0.220827	-3.88814	GH16	Y	Uncharacterized protein
C8VJZ5	0.710103	10.6142	0.188376	0.853836	1	-6.54999	NA	NA	Protein mitochondrial targeting protein (Mas1), putative (AFU_orthologue AFUA_1G05040)
Q5B2G3	0.70979	15.8532	0.227079	0.824313	1	-6.54146	CE1	Y	Feruloyl esterase C
Q5B5X8	0.705548	19.4878	0.231967	0.820603	1	-6.54027	GH5	Y	Probable glucan 1,3-beta-glucosidase A
Q5AWK0	0.690211	22.5591	0.950496	0.361236	0.691572	-6.10584	NA	NA	C2H2 finger domain protein, putative (AFU_orthologue AFUA_2G16540)
Q5BGC8	0.688599	28.1021	1.88246	0.085076	0.360781	-4.92643	NA	Y	Uncharacterized protein
Q5B8B9	0.688113	23.3082	2.06431	0.0620837	0.312718	-4.64217	NA	Y	NPP1 domain protein, putative (AFU_orthologue AFUA_5G00600)
Q5BAJ0	0.688106	22.1154	1.12596	0.282927	0.650335	-5.9287	NA	N	Ribose 5-phosphate isomerase A (AFU_orthologue AFUA_6G10610)
Q5AWI5	0.68441	10.2685	0.181149	0.859376	1	-6.55141	NA	NA	Alpha/beta-glucosidase agdC (EC 3.2.1.20) (EC 3.2.1.21)
C8VE31	0.68044	22.2782	0.751414	0.467368	0.788162	-6.27537	NA	NA	Cytochrome P450, putative (Eurofung)
Q5B615	0.677735	20.6934	0.199011	0.845698	1	-6.5478	NA	NA	Eukaryotic translation initiation factor 5A (eIF-5A)
C8V731	0.676992	26.6688	3.32498	0.00631789	0.108821	-2.46614	NA	Y	Gamma-glutamyltranspeptidase (Eurofung)
C8V287	0.670574	22.0344	2.19603	0.0492105	0.279318	-4.42894	NA	N	ThiJ/PfpI family protein (AFU_orthologue AFUA_5G01430)
Q5BDP2	0.6669	25.0415	1.46348	0.169889	0.513444	-5.52383	NA	NA	GPI anchored serine-threonine rich protein (AFU_orthologue AFUA_1G09510)
Q96WX8	0.66471	23.0786	1.73184	0.109767	0.40077	-5.15142	NA	N	Probable Xaa-Pro aminopeptidase pepP
Q5BFF4	0.662729	18.9853	0.198845	0.845825	1	-6.54784	GH132	Y	SUN domain protein (Adg3), putative (AFU_orthologue AFUA_1G13940)
C8VUN9	0.644253	26.2054	2.16933	0.0515963	0.284477	-4.47261	NA	N	Hypothetical glutathione reductase (Eurofung)
C8V0H7	0.643453	18.2611	0.27251	0.790018	1	-6.52944	NA	NA	60S ribosomal protein L28 (AFU_orthologue AFUA_6G05200)
Q5BE88	0.642307	19.6486	0.176249	0.863136	1	-6.55234	AA7	Y	Isoamyl alcohol oxidase, putative (AFU_orthologue AFUA_7G00940)
C8VI07	0.635635	22.0478	0.865557	0.404271	0.729835	-6.18243	NA	Y	Uncharacterized protein
Q5ARK3	0.632596	19.3415	1.19287	0.256738	0.61645	-5.85481	NA	NA	Helicase swr1 (EC 3.6.4.12)
Q5BAR4	0.630411	29.8549	1.3741	0.195369	0.557415	-5.63855	NA	Y	Serine protease similarity, trypsin family (Eurofung)
Q5AT47	0.625748	10.5393	0.171249	0.866978	1	-6.55326	NA	NA	Uncharacterized protein
Q5BGR2	0.618107	18.771	0.289053	0.777639	1	-6.52452	NA	NA	Protein mesA
Q5AQP2	0.610568	23.2403	0.593318	0.564353	0.859438	-6.38421	NA	Y	Uncharacterized protein
Q5AYK9	0.604785	27.0962	1.06651	0.307876	0.661124	-5.99147	NA	Y	Uncharacterized protein
Q5B0Y7	0.580494	20.4504	0.943953	0.364432	0.691572	-6.11196	NA	N	Proteasome subunit alpha type
C8VTP0	0.580038	13.1857	0.115256	0.910213	1	-6.56179	NA	NA	Mitochondrial hypoxia responsive domain protein (AFU_orthologue AFUA_1G12250)
C8VP91	0.569478	25.8832	1.01307	0.331681	0.669412	-6.04552	NA	Y	Cell wall mannoprotein MnpA [Source:UniProtKB/TrEMBLAcc:Q8TG08] (Fragment)
Q5B2T9	0.555628	12.6284	0.142468	0.889154	1	-6.55806	NA	NA	Uncharacterized protein
Q5AUE4	0.548699	26.8086	1.85566	0.0890625	0.368024	-4.96722	NA	Y	Uncharacterized protein
Q5B368	0.545901	25.4783	1.25235	0.235094	0.597622	-5.78637	GH32	N	Exoinulinase InuD (AFU_orthologue AFUA_5G00480)
C8VUC6	0.544068	10.3618	0.159878	0.875726	1	-6.55526	NA	NA	ATP synthase delta chain, mitochondrial, putative (AFU_orthologue AFUA_1G03100)
Q5BBI8	0.541952	22.3827	1.22103	0.246303	0.607046	-5.82273	NA	N	Putative prolyl aminopeptidase (EC 3.4.11.5) [Source:UniProtKB/TrEMBLAcc:Q96VT1]
C8VG95	0.508433	9.34924	0.187288	0.85467	1	-6.55021	NA	NA	60S ribosomal protein L8
Q5BCD8	0.506541	20.1269	0.566466	0.581867	0.874407	-6.40032	CE16	Y	GDSL Lipase/Acylhydrolase family protein (AFU_orthologue AFUA_4G14700)
Q5BBM0	0.501566	24.3434	1.01195	0.332194	0.669412	-6.04663	GH93	Y	Exo-arabinanase (Eurofung)
Q5AUM3	0.49828	29.7151	1.41337	0.183804	0.538001	-5.58877	GH43	Y	Arabinan endo-1,5-alpha-L-arabinosidase C
Q5AY23	0.492827	25.2556	0.54974	0.59292	0.884502	-6.41	AA7	Y	Uncharacterized protein
Q5B7C9	0.472346	26.3	0.736818	0.475865	0.788211	-6.2864	NA	NA	Uncharacterized protein
Q5B5S8	0.462093	26.9914	0.836938	0.419528	0.749092	-6.20683	GH3	Y	Probable beta-glucosidase A
Q5AQG5	0.459511	15.5117	0.101083	0.92121	1	-6.56342	NA	N	60S ribosomal protein L9, putative (AFU_orthologue AFUA_1G09100)
Q5B3M8	0.453944	25.5417	0.731676	0.478881	0.788211	-6.29024	NA	NA	Exo-beta-1,3-glucanase, putative (AFU_orthologue AFUA_3G07520)
Q5BH17	0.443222	20.2081	1.08961	0.297991	0.659593	-5.96741	NA	NA	Rho-gdp dissociation inhibitor (AFU_orthologue AFUA_5G11380)
Q5BDQ2	0.434385	17.1345	0.111548	0.913088	1	-6.56224	NA	NA	N-acetyltransferase complex ARD1 subunit, putative (AFU_orthologue AFUA_1G09600)
Q5B7S7	0.432191	21.5001	0.514247	0.616731	0.898665	-6.42963	NA	Y	Uncharacterized protein
Q5B2T1	0.42704	16.7966	0.112879	0.912056	1	-6.56208	NA	NA	Uncharacterized protein
C8VP37	0.42386	20.2248	0.380398	0.710521	0.980129	-6.49228	NA	N	S-methyl-5-thioadenosine phosphorylase
C8VFG2	0.416304	24.3024	1.00252	0.336538	0.669412	-6.05592	NA	N	Phosphomannomutase
G5EB45	0.412267	18.8401	0.166625	0.870533	1	-6.55409	GH13	Y	Alpha-amylase
Q5ARS9	0.40199	20.157	0.342402	0.73817	0.997262	-6.50674	NA	Y	Uncharacterized protein
Q5AX21	0.399167	27.7151	0.592697	0.564755	0.859438	-6.38459	NA	N	Hypothetical tripeptidyl-peptidase (Eurofung)
C8VQF6	0.398069	15.3169	0.206923	0.839656	1	-6.5461	NA	NA	Endoplasmic reticulum transmembrane protein
C8VSK8	0.394859	21.5025	0.457016	0.656096	0.931086	-6.45863	GH72	Y	Putative 1,3-beta-transglucosylase, GH72 family (Eurofung)
Q5AV29	0.393969	21.4281	0.723574	0.483657	0.788211	-6.29624	NA	NA	Uncharacterized protein
P20654	0.391311	15.0721	0.0889955	0.930603	1	-6.56464	NA	N	Serine/threonine-protein phosphatase PP1
Q5B037	0.388948	21.5832	0.884789	0.394233	0.719673	-6.16563	CE1	Y	Acetylxylan esterase A
C8V7N4	0.378354	18.4288	0.635042	0.537721	0.833356	-6.35779	NA	NA	Guanine nucleotide exchange factor Vps9, putative (AFU_orthologue AFUA_4G12490)
Q5B4Q0	0.371504	12.1932	0.0854497	0.93336	1	-6.56497	NA	NA	Uncharacterized protein
Q5BAP3	0.364133	28.1721	0.61668	0.549352	0.842616	-6.36963	AA7	Y	Uncharacterized protein
G5EB52	0.362855	27.1937	0.760176	0.462314	0.788026	-6.26865	NA	Y	Uncharacterized protein
Q5BE68	0.355014	17.6218	0.0928725	0.927589	1	-6.56427	NA	N	Eukaryotic translation elongation factor 1 subunit Eef1-beta, putative (AFU_orthologue AFUA_1G11190)
C8VLU1	0.34411	18.8986	0.146542	0.886009	1	-6.55743	NA	N	Cytidine deaminase, putative (AFU_orthologue AFUA_8G02770)
Q5B934	0.327868	16.1332	0.126411	0.90157	1	-6.56036	NA	NA	Probable dipeptidyl-aminopeptidase B (DPAP B) (EC 3.4.14.5)
Q5B6L2	0.318498	18.6151	0.144606	0.887503	1	-6.55773	NA	NA	Uncharacterized protein
Q5BDE7	0.312948	24.7816	0.546009	0.5954	0.885867	-6.41212	CE10	Y	Triacylglycerol lipase, putative (AFU_orthologue AFUA_8G04210)
C8VI41	0.285529	24.1076	0.683674	0.507602	0.805843	-6.32489	NA	Y	Uncharacterized protein
Q5B9Y2	0.283051	27.129	0.370502	0.717682	0.982103	-6.49619	AA7	Y	Isoamyl alcohol oxidase, putative (AFU_orthologue AFUA_1G01180)
Q5AZ54	0.277632	21.5991	0.500123	0.626337	0.907799	-6.43709	NA	NA	Peptidase_M43 domain-containing protein
C8VGD6	0.277139	10.0255	0.0823325	0.935785	1	-6.56525	NA	N	Small GTPase RanA [Source:UniProtKB/TrEMBLAcc:Q6T4V9]
Q96VT4	0.263094	19.1903	0.111285	0.913292	1	-6.56227	AA2;AA2	N	Catalase-peroxidase
P08157	0.258121	22.9952	0.364628	0.721946	0.983486	-6.49846	NA	N	Aldehyde dehydrogenase
Q5AWM3	0.258076	25.2496	0.729754	0.480012	0.788211	-6.29167	GH125	Y	DUF1237 domain protein (AFU_orthologue; AFUA_2G16720)
C8VLL2	0.237843	19.399	0.543176	0.597287	0.886157	-6.41372	NA	NA	Arylsulfatase (AS) (EC 3.1.6.1) (Aryl-sulfate sulphohydrolase)
Q5B706	0.213006	17.099	0.0772701	0.939725	1	-6.56568	NA	N	Hypothetical PH domain protein (Eurofung)
C8VSZ7	0.212009	20.7726	0.312808	0.759976	1	-6.51697	NA	Y	Glycerophosphoryl diester phosphodiesterase family protein (AFU_orthologue AFUA_6G12240)
Q5BDL6	0.208412	20.8008	0.521978	0.611503	0.896355	-6.42546	NA	N	DUF1000 domain protein (AFU_orthologue AFUA_1G09230)
Q5BEX9	0.206617	22.0414	0.554078	0.590043	0.88344	-6.40752	NA	Y	Laccase (EC 1.10.3.2) [Source:UniProtKB/TrEMBLAcc:Q96VT5]
C8V659	0.204468	26.9107	1.45028	0.173466	0.518491	-5.54109	NA	Y	Aminopeptidase, putative (AFU_orthologue AFUA_2G00220)
Q5ASM1	0.199476	21.1885	0.191375	0.851539	1	-6.54939	NA	NA	Aspartate aminotransferase (EC 2.6.1.1)
C8VUL6	0.186529	28.845	0.531625	0.605013	0.892821	-6.42017	NA	Y	Hypothetical serine protease (Eurofung)
Q5BA56	0.179817	26.4436	0.660725	0.521689	0.819383	-6.3407	NA	NA	FAD-binding PCMH-type domain-containing protein
Q5ATS9	0.176258	21.4618	0.380077	0.710753	0.980129	-6.49241	NA	NA	Uncharacterized protein
Q5ARM6	0.172862	24.4592	0.408502	0.690342	0.966242	-6.48063	NA	Y	Uncharacterized protein
Q5BFC7	0.169455	19.4087	0.0760279	0.940692	1	-6.56578	NA	NA	Nuclear segregation protein (Bfr1), putative (AFU_orthologue AFUA_1G14120)
C8VKQ6	0.162852	22.3259	0.208827	0.838204	1	-6.54568	GH71;CBM24	Y	Putative alpha 1,3 glucanase, GH71 family (Eurofung)
C8V7I0	0.160132	24.6679	0.510653	0.619168	0.899058	-6.43154	NA	N	Vacuolar aspartyl aminopeptidase Lap4, putative (AFU_orthologue AFUA_5G03990)
Q5ATP7	0.158378	27.6175	0.493223	0.631056	0.911401	-6.44066	NA	Y	PhiA protein [Source:UniProtKB/TrEMBLAcc:Q8J1V2]
C8VUQ4	0.155137	17.6406	0.0378791	0.970428	1	-6.5681	NA	NA	Ceramide very long chain fatty acid hydroxylase (EC 1.-.-.-)
C8VPL8	0.152088	22.9311	0.15458	0.879808	1	-6.55615	NA	Y	Uncharacterized protein
Q5ASK0	0.145796	23.122	0.486549	0.635637	0.916395	-6.44407	NA	Y	Uncharacterized protein
G5EB03	0.142472	24.2585	0.515347	0.615985	0.898665	-6.42904	GH31	Y	Uncharacterized protein
Q5AUI6	0.134642	19.507	0.135759	0.894338	1	-6.55905	NA	N	A-pheromone processing metallopeptidase Ste23 (AFU_orthologue AFUA_5G02010)
Q5B3M0	0.120142	22.7968	0.282807	0.782306	1	-6.52641	CE8	Y	Pectin methyl esterase (Eurofung)
Q5AYL0	0.109971	26.144	0.290272	0.77673	1	-6.52415	GH16	Y	Endo-1,3(4)-beta-glucanase, putative (AFU_orthologue AFUA_6G14540)
C8VCW3	0.109919	10.6165	0.0320223	0.974998	1	-6.56832	NA	NA	Uncharacterized protein
Q5B1G4	0.102859	16.9397	0.0313818	0.975498	1	-6.56834	NA	N	Kynurenine aminotransferase, putative (AFU_orthologue AFUA_4G11190)
Q5B0J3	0.0955125	24.5053	0.260698	0.798894	1	-6.53277	NA	Y	Uncharacterized protein
Q5B5U3	0.0917267	11.1504	0.0220788	0.98276	1	-6.5686	NA	N	Uncharacterized protein
Q5AUR9	0.0905986	21.7883	0.181829	0.858854	1	-6.55128	NA	Y	Uncharacterized protein
Q5AWN2	0.0864838	22.255	0.156033	0.878688	1	-6.55591	NA	N	Endonuclease/exonuclease/phosphatase family protein (AFU_orthologue; AFUA_2G16830)
C8VKB6	0.0746276	21.8639	0.10732	0.916368	1	-6.56273	NA	N	Uncharacterized protein
Q5B1X1	0.0739517	18.5287	0.0299677	0.976602	1	-6.56838	NA	NA	Uncharacterized protein
C8VIQ4	0.0721827	19.6552	0.178951	0.861062	1	-6.55183	NA	NA	Uncharacterized protein
C8VS61	0.0537526	26.4232	0.115618	0.909932	1	-6.56175	CE10	Y	Uncharacterized protein
Q5B2V1	0.0333246	22.2316	0.0323167	0.974769	1	-6.5683	NA	N	Heat shock 70 kDa protein
Q5AX93	0.0196792	24.7526	0.0218856	0.982911	1	-6.56861	NA	Y	Putative uncharacterized protein
C8VLI1	0.0126955	14.177	0.00340759	0.997339	1	-6.56885	NA	NA	Uncharacterized protein
C8VLW6	1.77636e-15	10.7834	5.36539e-16	1	1	-6.56886	NA	NA	KH domain RNA binding protein (AFU_orthologue AFUA_2G04940)
Q5AW09	0	10.4178	0	1	1	-6.56886	CE10	Y	Carboxylesterase, putative (AFU_orthologue; AFUA_3G09230)
P55332	0	8	0	1	1	-6.56886	GH11	Y	Endo-1,4-beta-xylanase A
C8VLL3	0	8	0	1	1	-6.56886	GH15;CBM20	Y	Glucoamylase
Q5AZ75	0	8	0	1	1	-6.56886	GH25	Y	Secreted glycosyl hydrolase, putative (AFU_orthologue AFUA_4G14420)
C8VGN1	0	8.75037	0	1	1	-6.56886	GH92	Y	Alpha-1,2-mannosidase, putative subfamily (AFU_orthologue AFUA_6G13760)
C8V0B3	0	8	0	1	1	-6.56886	NA	N	Purine nucleoside phosphorylase
C8V2U2	0	8	0	1	1	-6.56886	NA	NA	Eukaryotic translation initiation factor subunit eIF-4F, putative (AFU_orthologue AFUA_2G09490)
C8V312	0	8	0	1	1	-6.56886	NA	NA	ARF GTPase activator (Glo3), putative (Eurofung)
C8V4A6	0	8	0	1	1	-6.56886	NA	NA	SWI-SNF complex subunit (BAF60b), putative (AFU_orthologue AFUA_1G06310)
C8VD86	0	8	0	1	1	-6.56886	NA	NA	Dienelactone hydrolase (AFU_orthologue AFUA_4G03730)
C8VED6	0	8	0	1	1	-6.56886	NA	NA	Uncharacterized protein
C8VEX3	0	8	0	1	1	-6.56886	NA	NA	Zinc knuckle domain protein (Byr3), putative (AFU_orthologue AFUA_1G07630)
C8VFD8	0	8	0	1	1	-6.56886	NA	N	Isocitrate dehydrogenase subunit 1, mitochondrial (Broad)
C8VIX5	0	8	0	1	1	-6.56886	NA	N	Isocitrate dehydrogenase [NADP]
C8VK49	0	8	0	1	1	-6.56886	NA	N	Membrane bound C2 domain protein (Vp115), putative (AFU_orthologue AFUA_7G01840)
C8VK94	0	8	0	1	1	-6.56886	NA	NA	Nuclear pore complex protein Nup85
C8VLV0	0	8.6482	0	1	1	-6.56886	NA	NA	Actin binding protein (Eurofung)
C8VLX7	0	8	0	1	1	-6.56886	NA	NA	Acylphosphatase (EC 3.6.1.7)
C8VM21	0	8.61845	0	1	1	-6.56886	NA	NA	Acetyl-CoA acetyltransferase, putative (AFU_orthologue AFUA_8G04000)
C8VMG0	0	8	0	1	1	-6.56886	NA	NA	Valyl-tRNA synthetase (AFU_orthologue AFUA_8G04800)
C8VML3	0	9.18891	0	1	1	-6.56886	NA	NA	RNP domain protein (AFU_orthologue AFUA_5G07120) (Fragment)
C8VN52	0	11.2098	0	1	1	-6.56886	NA	NA	UV excision repair protein RAD23
C8VNR8	0	8	0	1	1	-6.56886	NA	NA	GPI anchored cell wall protein, putative (AFU_orthologue AFUA_4G08960)
C8VP28	0	8	0	1	1	-6.56886	NA	NA	NADH-ubiquinone oxidoreductase 30.4 kDa subunit, mitochondrial [Precursor] (Eurofung)
C8VQ30	0	8	0	1	1	-6.56886	NA	N	2-isopropylmalate synthase (Eurofung)
C8VQ61	0	9.54912	0	1	1	-6.56886	NA	N	Uncharacterized protein
C8VRW7	0	8	0	1	1	-6.56886	NA	NA	CUE domain protein, putative (AFU_orthologue AFUA_1G09250)
C8VT28	0	8.62441	0	1	1	-6.56886	NA	N	60S ribosomal protein L6 (AFU_orthologue AFUA_1G11130)
C8VUB6	0	8	0	1	1	-6.56886	NA	N	6-phosphogluconolactonase, putative (AFU_orthologue AFUA_1G02980)
G5EAT6	0	8	0	1	1	-6.56886	NA	N	Malic enzyme
G5EB50	0	8	0	1	1	-6.56886	NA	NA	Non-specific serine/threonine protein kinase (EC 2.7.11.1)
G5EB64	0	8	0	1	1	-6.56886	NA	NA	Hist_deacetyl domain-containing protein
G5EB90	0	10.978	0	1	1	-6.56886	NA	N	Uncharacterized protein
O43100	0	8.61444	0	1	1	-6.56886	NA	NA	H/ACA ribonucleoprotein complex subunit CBF5 (EC 5.4.99.-) (Centromere-binding factor 5) (H/ACA snoRNP protein CBF5) (Small nucleolar RNP protein CBF5) (rRNA pseudouridine synthase)
O59922	0	8	0	1	1	-6.56886	NA	N	cAMP-dependent protein kinase regulatory subunit
P23754	0	8	0	1	1	-6.56886	NA	N	Histone H2B
Q12555	0	8.64233	0	1	1	-6.56886	NA	N	Sulfate adenylyltransferase
Q5AQC7	0	8	0	1	1	-6.56886	NA	NA	Glycosyltransferase, putative (AFU_orthologue AFUA_8G02020)
Q5ASM3	0	8.6532	0	1	1	-6.56886	NA	N	Fumarate hydratase, putative (AFU_orthologue AFUA_6G02470)
Q5ATN9	0	8	0	1	1	-6.56886	NA	Y	Arylsulfatase, putative (AFU_orthologue AFUA_8G02520)
Q5AU54	0	8	0	1	1	-6.56886	NA	N	60S ribosomal protein L4, putative (AFU_orthologue AFUA_5G03020)
Q5AUI2	0	8	0	1	1	-6.56886	NA	NA	Uncharacterized protein
Q5AVH4	0	8	0	1	1	-6.56886	NA	NA	RNA binding protein, putative (AFU_orthologue AFUA_5G08310)
Q5AVM1	0	8	0	1	1	-6.56886	NA	NA	ATP-dependent RNA helicase dbp5 (EC 3.6.4.13)
Q5AVU3	0	8	0	1	1	-6.56886	NA	NA	Uncharacterized protein
Q5AVV1	0	12.9035	0	1	1	-6.56886	NA	NA	26S proteasome regulatory subunit S5A (AFU_orthologue AFUA_2G15070)
Q5AVW3	0	8	0	1	1	-6.56886	NA	NA	Hydroperoxide and superoxide-radical responsive glutathione-dependent oxidoreductase (Eurofung)
Q5AVY6	0	8	0	1	1	-6.56886	NA	NA	Arsenite resistance protein Ars2, putative (AFU_orthologue AFUA_2G14710)
Q5AWS6	0	10.299	0	1	1	-6.56886	NA	NA	Cell division control protein 48
Q5AX32	0	10.8346	0	1	1	-6.56886	NA	NA	Uncharacterized protein
Q5AX38	0	8	0	1	1	-6.56886	NA	Y	Acid phosphatase, putative (AFU_orthologue; AFUA_4G03660)
Q5AXG9	0	10.3307	0	1	1	-6.56886	NA	NA	Copper resistance protein Crd2, putative (AFU_orthologue AFUA_4G04318)
Q5AY41	0	8	0	1	1	-6.56886	NA	NA	FSH1 domain-containing protein
Q5AYT3	0	9.31746	0	1	1	-6.56886	NA	N	Proteasome subunit alpha type
Q5AZS1	0	8	0	1	1	-6.56886	NA	NA	Adenylosuccinate lyase (ASL) (EC 4.3.2.2) (Adenylosuccinase)
Q5AZT0	0	8.69534	0	1	1	-6.56886	NA	NA	Pre-rRNA processing protein Rrp12, putative (AFU_orthologue AFUA_2G11810)
Q5AZU0	0	8	0	1	1	-6.56886	NA	NA	Mob1 family protein (AFU_orthologue AFUA_2G11710)
Q5AZU5	0	8	0	1	1	-6.56886	NA	N	Uncharacterized protein
Q5B041	0	8	0	1	1	-6.56886	NA	N	Heat shock protein 60
Q5B0H3	0	8.66015	0	1	1	-6.56886	NA	NA	Branched-chain-amino-acid aminotransferase (EC 2.6.1.42)
Q5B0M6	0	8.59793	0	1	1	-6.56886	NA	N	Acyl CoA binding protein family (AFU_orthologue AFUA_2G11060)
Q5B0N5	0	9.2486	0	1	1	-6.56886	NA	NA	Rab GDP dissociation inhibitor
Q5B136	0	8	0	1	1	-6.56886	NA	NA	Eukaryotic translation initiation factor 3 subunit J (eIF3j) (Eukaryotic translation initiation factor 3 30 kDa subunit) (eIF-3 30 kDa)
Q5B1K0	0	8.60759	0	1	1	-6.56886	NA	NA	Uncharacterized protein
Q5B2R7	0	8	0	1	1	-6.56886	NA	NA	Uncharacterized protein
Q5B2S6	0	8	0	1	1	-6.56886	NA	NA	Uncharacterized protein
Q5B2V8	0	8	0	1	1	-6.56886	NA	N	Adenylate kinase
Q5B3S3	0	9.57265	0	1	1	-6.56886	NA	N	Uncharacterized protein
Q5B4S8	0	8	0	1	1	-6.56886	NA	NA	60S ribosomal protein L36
Q5B551	0	8	0	1	1	-6.56886	NA	NA	Progesterone binding protein, putative (AFU_orthologue AFUA_4G06240)
Q5B5J3	0	8	0	1	1	-6.56886	NA	NA	TBP associated factor (Mot1), putative (AFU_orthologue AFUA_1G05830)
Q5B639	0	8	0	1	1	-6.56886	NA	NA	Glucuronyl hydrolase, putative (AFU_orthologue AFUA_7G05090)
Q5B8B8	0	8	0	1	1	-6.56886	NA	Y	Acid phosphatase, putative (AFU_orthologue AFUA_4G01070)
Q5B8Z7	0	10.1279	0	1	1	-6.56886	NA	NA	Morphogenesis protein (Msb1), putative (AFU_orthologue AFUA_3G08500)
Q5B941	0	8	0	1	1	-6.56886	NA	NA	MRS7 family protein (AFU_orthologue AFUA_3G08230)
Q5B943	0	8	0	1	1	-6.56886	NA	NA	Uncharacterized protein
Q5BA47	0	8	0	1	1	-6.56886	NA	NA	Glyceraldehyde-3-phosphate dehydrogenase (Eurofung)
Q5BAD7	0	8	0	1	1	-6.56886	NA	Y	Extracellular phytase, putative (AFU_orthologue AFUA_3G14030)
Q5BAJ8	0	8	0	1	1	-6.56886	NA	N	Chaperonin, putative (AFU_orthologue AFUA_6G10700)
Q5BAU2	0	8.63054	0	1	1	-6.56886	NA	Y	Uncharacterized protein
Q5BB49	0	8	0	1	1	-6.56886	NA	NA	SAP domain protein (AFU_orthologue AFUA_5G07240)
Q5BB66	0	9.31827	0	1	1	-6.56886	NA	NA	WD repeat protein (AFU_orthologue AFUA_5G07060)
Q5BB70	0	8	0	1	1	-6.56886	NA	NA	ABC transporter (Eurofung)
Q5BBC3	0	8.70148	0	1	1	-6.56886	NA	NA	Extracellular aspartic endopeptidase, putative (AFU_orthologue AFUA_2G15950)
Q5BBL1	0	8	0	1	1	-6.56886	NA	N	Cytochrome b5, putative (AFU_orthologue AFUA_2G04710)
Q5BCG5	0	8	0	1	1	-6.56886	NA	NA	Uncharacterized protein
Q5BCQ6	0	8	0	1	1	-6.56886	NA	NA	BRCT domain-containing protein
Q5BDJ0	0	8	0	1	1	-6.56886	NA	NA	Iron/copper transporter Atx1, putative (AFU_orthologue AFUA_1G08880)
Q5BDK0	0	8.61244	0	1	1	-6.56886	NA	NA	Methionyl-tRNA synthetase (AFU_orthologue AFUA_1G09010)
Q5BDK2	0	9.80606	0	1	1	-6.56886	NA	N	Uncharacterized protein
Q5BDX2	0	9.41776	0	1	1	-6.56886	NA	N	Uncharacterized protein
Q5BE46	0	9.45305	0	1	1	-6.56886	NA	N	Uncharacterized protein
Q5BEI3	0	12.8076	0	1	1	-6.56886	NA	N	Heat shock protein (Eurofung)
Q5BF10	0	8	0	1	1	-6.56886	NA	N	Mitochondrial phosphate carrier protein (Mir1), putative (AFU_orthologue AFUA_1G15140)
Q5BF48	0	10.1367	0	1	1	-6.56886	NA	NA	Probable Xaa-Pro aminopeptidase AN0832 (EC 3.4.11.9) (Aminoacylproline aminopeptidase) (Prolidase)
Q5BFL4	0	8	0	1	1	-6.56886	NA	NA	6-hexanolactone hydrolase, putative (AFU_orthologue AFUA_1G13270)
Q5BFW0	0	8	0	1	1	-6.56886	NA	NA	Ribosomal protein L26 (AFU_orthologue AFUA_6G11260)
Q5BFY9	0	8	0	1	1	-6.56886	NA	NA	Glyco_18 domain-containing protein
Q5BG65	0	8	0	1	1	-6.56886	NA	NA	40S ribosomal protein S8
Q5BG73	0	9.51064	0	1	1	-6.56886	NA	NA	Uncharacterized protein
Q5BHA5	0	8	0	1	1	-6.56886	NA	NA	Protein disulfide-isomerase (Eurofung)
Q96V52	0	8.5617	0	1	1	-6.56886	NA	N	Glutamine synthetase
Q5B3J8	0	9.29248	0	1	1	-6.56886	PL1	Y	Probable pectin lyase F
Q5BCX8	0	8	0	1	1	-6.56886	AA9;CBM1	Y	Endo-beta-1,4-glucanase D
Q5BGN0	-0.00346712	13.9124	-0.000846914	0.999339	1	-6.56886	NA	NA	Asparaginase, aspartic hydroxamate res. (Eurofung)
C8VG74	-0.00649569	21.8993	-0.0125262	0.990219	1	-6.56878	NA	Y	Purine nucleoside permease, putative (AFU_orthologue AFUA_2G00810)
C8V8B5	-0.0250399	25.5817	-0.0954288	0.925602	1	-6.56401	NA	N	Alkaline phosphatase
Q5B131	-0.0455127	22.3807	-0.093	0.92749	1	-6.56426	NA	Y	Probable carboxypeptidase AN5749
Q5B4W6	-0.0617881	18.7555	-0.027217	0.978749	1	-6.56847	NA	N	Diphosphomevalonate decarboxylase (AFU_orthologue AFUA_4G07130)
Q5B7G6	-0.0736044	19.7637	-0.159186	0.876259	1	-6.55538	NA	NA	Uncharacterized protein
C8VQV2	-0.0824636	27.5393	-0.207902	0.838909	1	-6.54588	GH55	Y	Exo-beta-1,3-glucanase, putative (AFU_orthologue AFUA_6G11980)
Q5AUP3	-0.083854	21.4956	-0.161857	0.874202	1	-6.55492	CE1	Y	Polyhydroxybutyrate depolymerase, putative (AFU_orthologue AFUA_4G03560)
Q5B8E6	-0.0887042	21.728	-0.0946893	0.926177	1	-6.56409	NA	N	Aldose 1-epimerase, putative (AFU_orthologue AFUA_3G13240)
Q5B4M9	-0.110204	24.8731	-0.224122	0.826559	1	-6.54217	NA	N	1433_TRIHA 14-3-3 PROTEIN HOMOLOG (TH1433)
Q5BFI9	-0.119969	12.4886	-0.0353078	0.972434	1	-6.5682	NA	NA	Uncharacterized protein
Q5ATE8	-0.121163	17.9935	-0.0414267	0.96766	1	-6.56795	NA	Y	Uncharacterized protein
Q5B9F2	-0.12544	26.8966	-0.247524	0.808827	1	-6.53632	GH3	Y	Probable beta-glucosidase L
Q5ARW1	-0.125997	24.9817	-0.263966	0.796435	1	-6.53186	GH25	Y	Uncharacterized protein
Q5AQQ0	-0.137275	26.5847	-0.167664	0.869734	1	-6.55391	CE4	Y	Uncharacterized protein
C8VUN8	-0.143147	28.3879	-0.463386	0.651658	0.926398	-6.45556	GH16	Y	Extracellular cell wall glucanase Crf1/allergen Asp F9 (AFU_orthologue AFUA_1G16190)
Q5AQM8	-0.171611	20.8216	-0.389295	0.704107	0.977128	-6.48868	NA	Y	Ser/Thr protein phosphatase family (AFU_orthologue AFUA_3G04160)
C8VAK7	-0.180139	28.4264	-0.256128	0.802336	1	-6.53402	NA	Y	Glutaminase A [Source:UniProtKB/TrEMBLAcc:Q9UVX8]
C8VG00	-0.183061	21.5388	-0.256804	0.801827	1	-6.53384	AA7	Y	FAD/FMN-containing isoamyl alcohol oxidase MreA (AFU_orthologue AFUA_6G03620)
Q5B0I6	-0.217694	23.4557	-0.356945	0.727539	0.986166	-6.50138	CE10	Y	Uncharacterized protein
C8V9G9	-0.219832	21.0736	-0.148142	0.884774	1	-6.55718	NA	N	Telomere and ribosome associated protein Stm1, putative (AFU_orthologue AFUA_3G10920)
Q5AZ10	-0.230566	27.949	-0.744749	0.471237	0.788162	-6.28043	GH25	Y	Uncharacterized protein
C8VRP0	-0.23684	21.8581	-0.0709786	0.944623	1	-6.56618	NA	NA	Uncharacterized protein
Q5B710	-0.249901	18.486	-0.108843	0.915187	1	-6.56255	NA	NA	Uncharacterized protein
Q5BCI8	-0.260811	21.9222	-0.497389	0.628204	0.908891	-6.43851	GH2	N	Beta-mannosidase A
Q5B1C0	-0.274541	20.6248	-0.11008	0.914227	1	-6.56241	NA	Y	Putative plasma membrane sensor transducer (Eurofung)
C8VER3	-0.282983	25.4124	-0.442585	0.666202	0.943787	-6.46542	NA	Y	Cell wall cysteine-rich protein (AFU_orthologue AFUA_2G00400)
Q5BDD1	-0.298269	22.0837	-0.302792	0.767407	1	-6.52023	NA	Y	GPI anchored protein, putative (AFU_orthologue AFUA_8G04370)
C8V6E2	-0.302516	28.1675	-0.424537	0.678938	0.956845	-6.47362	NA	Y	Uncharacterized protein
C8V607	-0.304584	24.2197	-0.581143	0.572258	0.861555	-6.3916	NA	N	BYS1 domain protein, putative (AFU_orthologue AFUA_5G01990)
Q5BGT5	-0.314627	25.7789	-0.327158	0.749374	1	-6.51212	GH16	Y	Endo-1,3(4)-beta-glucanase, putative (AFU_orthologue AFUA_1G05290)
Q5B1I3	-0.320025	21.1183	-0.326046	0.750194	1	-6.51251	NA	N	Ubiquinol-cytochrome c reductase complex 17 kd protein (AFU_orthologue AFUA_4G11390)
Q5ATW1	-0.334405	21.4903	-0.265653	0.795166	1	-6.53139	NA	N	HS90_PODAN HEAT SHOCK PROTEIN 90 HOMOLOG (SUPPRESSOR OF VEGETATIVE INCOMPATIBILITY MOD-E)
Q00208	-0.35009	31.3939	-0.960284	0.356493	0.689333	-6.09662	NA	Y	Alkaline protease 1
Q5BAW1	-0.361913	21.0391	-0.519837	0.612949	0.896355	-6.42662	NA	Y	Uncharacterized protein
C8VSU5	-0.370033	22.1224	-0.338264	0.741205	0.999708	-6.50822	GH92	Y	Alpha-1,2-mannosidase family protein, putative (AFU_orthologue AFUA_1G10790)
Q5AWC8	-0.376303	26.5323	-0.629266	0.541364	0.835072	-6.36155	GH15;CBM20	N	Glucoamylase
O74288	-0.377333	24.3613	-0.980678	0.346754	0.673051	-6.07715	CBM42;GH54	Y	Alpha-L-arabinofuranosidase B
Q5B2N6	-0.381328	22.4413	-0.649538	0.528637	0.823222	-6.34822	NA	N	ABC transporter (Eurofung)
Q5BAN5	-0.384537	27.6126	-0.361588	0.724157	0.984854	-6.49962	GH2	Y	Hydrolase, putative (AFU_orthologue AFUA_2G14520)
Q5AS22	-0.389486	25.6564	-0.829694	0.42345	0.750912	-6.21289	CE14	Y	Uncharacterized protein
Q5AWZ9	-0.398442	29.5882	-0.762434	0.461017	0.788026	-6.26691	NA	Y	Putative uncharacterized protein
Q5B118	-0.399578	22.1184	-0.714399	0.489101	0.790568	-6.30296	NA	Y	CFEM domain protein, putative (AFU_orthologue AFUA_6G06690)
Q5B6N6	-0.402529	16.6746	-0.122146	0.904873	1	-6.56092	NA	NA	Small nucleolar ribonucleoprotein complex subunit, putative (AFU_orthologue AFUA_2G03930)
Q5B7X0	-0.404614	20.4327	-0.699143	0.498236	0.798744	-6.31396	GH3	Y	Glycosyl hydrolase, putative (AFU_orthologue AFUA_4G13770)
C8VBX3	-0.416042	21.7781	-0.810577	0.433917	0.757362	-6.22865	NA	N	Myo-inositol-1-phosphate synthase (EC 5.5.1.4) [Source:UniProtKB/TrEMBL;Acc:B6CK64]
C8VQT9	-0.427441	9.24207	-0.231972	0.8206	1	-6.54027	NA	NA	WW domain-containing protein
Q5BEW3	-0.433996	14.9149	-0.150954	0.882604	1	-6.55674	NA	NA	RNA splicing factor (Pad-1), putative (AFU_orthologue AFUA_1G15810)
Q5B5X5	-0.447336	28.8849	-1.00076	0.337354	0.669412	-6.05765	NA	Y	Acid phosphatase PHOa (AFU_orthologue AFUA_1G03570)
Q5AXZ4	-0.461022	22.9501	-0.510599	0.619204	0.899058	-6.43157	NA	NA	Acetyltransferase, CysE/LacA/LpxA/NodL family (AFU_orthologue AFUA_2G08430)
C8VN66	-0.472165	13.2813	-0.117552	0.908432	1	-6.56151	NA	N	Uncharacterized protein
Q5ATA3	-0.496703	16.0728	-0.161577	0.874418	1	-6.55497	GH43	N	Xylosidase : arabinofuranosidase (AFU_orthologue AFUA_2G13190)
Q5AUT0	-0.509705	30.354	-1.58447	0.139942	0.460453	-5.36084	GH17	Y	Probable glucan endo-1,3-beta-glucosidase eglC
C8VRL0	-0.510695	11.8098	-0.109141	0.914955	1	-6.56252	NA	NA	Fatty acid synthase, alpha subunit
C8VI97	-0.530109	22.6984	-1.06277	0.309503	0.662873	-5.99534	NA	NA	Uncharacterized protein
Q5BCK7	-0.536126	21.4168	-0.867382	0.403312	0.729717	-6.18085	NA	Y	Extracellular guanyl-specific ribonuclease RntA (AFU_orthologue AFUA_4G03230)
Q5AUX2	-0.562663	20.3207	-1.00268	0.336462	0.669412	-6.05576	GH62	Y	Alpha-L-arabinofuranosidase axhA-2
Q5AZ07	-0.605775	20.0049	-1.28483	0.223903	0.581982	-5.74792	NA	Y	Predicted protein
Q5ATS7	-0.611606	12.2529	-0.192269	0.850855	1	-6.5492	NA	N	Uncharacterized protein
Q5AV48	-0.614659	25.4921	-0.749841	0.46828	0.788162	-6.27656	AA3	Y	Choline dehydrogenase, putative (AFU_orthologue; AFUA_5G00630)
Q5B3K6	-0.644536	17.6143	-0.232942	0.819864	1	-6.54003	NA	N	Ribonuclease T2-like
Q5BCB7	-0.667853	27.2814	-2.24094	0.0454318	0.276659	-4.35503	NA	Y	Predicted protein
Q5AT34	-0.689494	22.1241	-1.00295	0.33634	0.669412	-6.0555	NA	N	Phosphatidylglycerol specific phospholipase, putative (AFU_orthologue AFUA_3G01530)
Q873X6	-0.701362	22.0696	-0.729583	0.480112	0.788211	-6.29179	GH28	Y	Probable exopolygalacturonase B
P78617	-0.705887	23.5475	-1.19056	0.25761	0.61645	-5.85742	GH65	Y	Acid trehalase
Q5AW46	-0.70825	23.5976	-1.80598	0.0969024	0.374751	-5.04196	NA	N	Uncharacterized protein AN7484
Q5BCF8	-0.709624	22.7553	-1.02502	0.326244	0.669412	-6.03363	NA	Y	Probable feruloyl esterase B
Q5BA48	-0.722899	21.8546	-0.845063	0.415158	0.744547	-6.19997	NA	Y	Uncharacterized protein
C8VFV2	-0.753269	19.6013	-1.16464	0.267548	0.625556	-5.8864	NA	N	N-acetyltransferase family protein, putative (AFU_orthologue AFUA_4G10930)
Q5AVI9	-0.765963	26.6659	-1.70928	0.113975	0.406301	-5.1842	NA	Y	Phosphoesterase superfamily protein (AFU_orthologue; AFUA_1G17590)
Q5BGU9	-0.787614	26.5861	-1.12232	0.284409	0.650678	-5.93262	NA	Y	Uncharacterized protein
Q5BHB7	-0.801594	16.103	-0.254793	0.803342	1	-6.53438	NA	NA	Integral membrane protein (Ptm1), putative (AFU_orthologue AFUA_5G12390)
Q5BF39	-0.809838	21.9735	-1.32837	0.209586	0.577726	-5.69524	NA	N	Predicted protein
Q5BET9	-0.824105	25.3172	-1.58511	0.139797	0.460453	-5.35996	GH31	Y	Alpha-1,4-glucosidase (Eurofung)
C8VT57	-0.835079	29.0679	-2.17119	0.0514266	0.284477	-4.46957	GH81	Y	Putative endo beta 1,3 glucanase, GH81 family (Eurofung)
Q5B6P0	-0.838428	15.7502	-0.20161	0.843712	1	-6.54725	NA	NA	Putative alpha 1,3 glucanase, GH71 family (Eurofung)
Q5B063	-0.843512	19.6717	-0.379632	0.711074	0.980129	-6.49258	NA	NA	Eukaryotic translation initiation factor 5, putative (AFU_orthologue AFUA_2G08990)
Q5BEB4	-0.84396	20.5827	-0.305357	0.765501	1	-6.5194	NA	NA	Uncharacterized protein
Q5AT48	-0.881254	18.6666	-0.289976	0.77695	1	-6.52424	NA	Y	Uncharacterized protein
G5EAT0	-0.887071	26.4242	-1.96788	0.0734402	0.341243	-4.79449	GH13;CBM20	Y	Uncharacterized protein
C8VQM0	-0.899536	23.4935	-1.0802	0.301992	0.659593	-5.97727	NA	NA	Protein kinase C (EC 2.7.11.13)
Q5BBP8	-0.901937	16.9682	-0.467142	0.649047	0.924671	-6.45374	NA	NA	Polyketide synthase, putative (JCVI)
Q5BBY6	-0.953031	11.8526	-0.288213	0.778266	1	-6.52478	NA	NA	Zinc knuckle domain protein (AFU_orthologue AFUA_4G13280)
C8VI88	-0.964807	28.5758	-1.08453	0.300146	0.659593	-5.97274	NA	Y	Uncharacterized protein
Q5BG37	-1.01157	25.7407	-1.6833	0.118998	0.414967	-5.22163	NA	Y	Uncharacterized protein
Q5B1Y4	-1.0511	15.7808	-0.25324	0.804513	1	-6.5348	NA	NA	Uncharacterized protein
Q5AX79	-1.07997	16.3023	-0.527023	0.608105	0.894078	-6.42271	NA	NA	Uncharacterized protein
Q5B3N5	-1.10655	21.4462	-1.35452	0.201356	0.564622	-5.663	NA	Y	GPI anchored protein, putative (AFU_orthologue AFUA_5G09960)
Q5B3Q5	-1.11111	26.3435	-1.12722	0.282416	0.650335	-5.92734	GH55	Y	Uncharacterized protein
G5EB11	-1.12201	25.1323	-1.10278	0.292467	0.653844	-5.9535	GH31	Y	Uncharacterized protein
Q5AUC8	-1.13798	12.901	-0.24829	0.808249	1	-6.53612	NA	NA	Aspartic-type endopeptidase, putative (AFU_orthologue AFUA_3G01220)
Q5BA61	-1.15756	18.8451	-0.540969	0.598759	0.886729	-6.41497	NA	NA	Pectin lyase B (PLB) (EC 4.2.2.10)
C8VGR8	-1.26716	26.1709	-1.61022	0.134196	0.452495	-5.32508	NA	NA	Uncharacterized protein
Q5B5Y9	-1.29489	19.244	-0.531553	0.605061	0.892821	-6.42021	NA	Y	Predicted protein
Q5AQR9	-1.317	16.2086	-0.422376	0.68047	0.957351	-6.47458	NA	Y	Uncharacterized protein
Q5AUR8	-1.37028	29.1963	-1.35229	0.202046	0.564622	-5.66576	NA	Y	Neutral protease 2 homolog AN7962
C8VTZ4	-1.38354	11.5883	-0.34772	0.734275	0.993646	-6.5048	NA	NA	PfkB domain-containing protein
Q5ASG9	-1.39775	23.2823	-1.91722	0.0801506	0.357929	-4.8731	GH28	Y	Exopolygalacturonase X-1
Q5AZF0	-1.44966	15.8691	-0.399472	0.696799	0.970287	-6.48446	NA	N	EF2_NEUCR Elongation factor 2 (EF-2) (Colonial temperature-sensitive 3)
Q5B7U0	-1.45832	18.6074	-0.588163	0.567693	0.859438	-6.38736	CE8	Y	Pectinesterase A
C8V1V2	-1.47644	20.7709	-0.933159	0.369747	0.693845	-6.12197	NA	NA	DUF5353 domain-containing protein
Q5B5Z6	-1.49646	10.3113	-0.478837	0.64095	0.920801	-6.44796	NA	NA	Transcription factor HapC (Eurofung)
Q5B0H0	-1.4978	16.1825	-0.359331	0.7258	0.985446	-6.50048	NA	N	40S ribosomal protein S14 (Broad)
Q5B232	-1.49999	13.714	-0.381303	0.709868	0.980129	-6.49192	NA	NA	Extracellular dioxygenase, putative (AFU_orthologue AFUA_3G14630)
G5EAZ3	-1.51078	31.4856	-1.53861	0.150709	0.47482	-5.42362	GH18	N	Endochitinase B
Q5AZC4	-1.59711	12.0507	-0.377297	0.712762	0.980799	-6.49351	NA	NA	Uncharacterized protein
Q5ATW2	-1.63489	9.33919	-0.824485	0.426286	0.750912	-6.21722	NA	NA	NTF2 and RRM domain protein (AFU_orthologue AFUA_5G04160)
C8VJ09	-1.63621	23.6827	-1.31953	0.212432	0.579093	-5.70605	NA	N	Aspartyl aminopeptidase (AFU_orthologue AFUA_3G08290)
Q5B2C1	-1.64402	18.0748	-0.4843	0.637184	0.917005	-6.44521	CE5	Y	Probable cutinase 1
Q5AZK7	-1.69262	23.7757	-2.23193	0.0461669	0.278034	-4.3699	NA	Y	Allergenic cerato-platanin Asp F13 (AFU_orthologue AFUA_2G12630)
C8VLB2	-1.70816	15.3208	-0.393502	0.701082	0.974588	-6.48695	NA	NA	1,3-beta-glucanosyltransferase (EC 2.4.1.-)
C8VBF3	-1.71642	19.2111	-1.74838	0.106772	0.40077	-5.12723	NA	NA	Uncharacterized protein
Q5AZ04	-1.72425	29.1081	-2.16539	0.0519575	0.284546	-4.47903	NA	Y	Uncharacterized protein
Q5BHC3	-1.7737	14.7021	-0.556064	0.588728	0.883091	-6.40637	NA	NA	Tyrosine--tRNA ligase (EC 6.1.1.1) (Tyrosyl-tRNA synthetase)
Q5B8S7	-1.84277	11.0797	-0.623252	0.545173	0.83778	-6.36543	NA	NA	Putative transglycosidase, GH16 family (Eurofung)
C8VQN7	-1.85949	11.5539	-0.475153	0.643495	0.922833	-6.44979	NA	NA	Glucose repressible protein Grg1, putative (AFU_orthologue AFUA_5G14210)
C8VBH5	-1.88179	8.50181	-1.28584	0.223564	0.581982	-5.74672	NA	NA	Uncharacterized protein
Q5AXL7	-1.91323	10.2484	-0.652974	0.526498	0.821457	-6.34592	NA	NA	Pyr_redox_2 domain-containing protein
Q5BE81	-1.93538	9.17582	-0.792969	0.443706	0.768713	-6.24289	NA	NA	Uncharacterized protein
P60204	-1.9897	20.2714	-0.744927	0.471133	0.788162	-6.28029	NA	N	Calmodulin
Q5AZR3	-1.99134	19.6377	-1.73117	0.10989	0.40077	-5.15239	NA	NA	F-box and WD repeat-containing protein (AFU_orthologue AFUA_2G12060)
Q5BAF9	-1.99476	9.78512	-0.756361	0.464511	0.788026	-6.27158	NA	NA	Hva1_TUDOR domain-containing protein
Q5AU34	-2.06589	16.1645	-0.606085	0.556127	0.849813	-6.37631	NA	NA	Uncharacterized protein
Q5B1C8	-2.1034	9.38203	-0.726024	0.48221	0.788211	-6.29443	NA	NA	Uncharacterized protein
Q5AYK1	-2.11141	9.24206	-0.821512	0.42791	0.750912	-6.21968	NA	N	Ribosomal protein L14 (AFU_orthologue AFUA_6G03830)
Q5B1W7	-2.13892	15.117	-4.27084	0.00117018	0.0618488	-0.803973	CBM20;AA13	Y	Uncharacterized protein
Q5BB93	-2.19318	9.23574	-0.860186	0.407106	0.731715	-6.18706	NA	NA	Uncharacterized protein
Q5BDU2	-2.19734	10.7801	-0.797469	0.441191	0.765982	-6.23928	NA	NA	La domain family (AFU_orthologue AFUA_1G09770)
Q5B5N1	-2.22081	21.6003	-2.17136	0.0514111	0.284477	-4.46929	NA	NA	Uncharacterized protein
Q5B612	-2.23269	9.15772	-0.93559	0.368545	0.693845	-6.11973	NA	N	Glutamate carboxypeptidase, putative (AFU_orthologue AFUA_1G03740)
C8V9L5	-2.24724	11.3753	-0.659681	0.522335	0.819383	-6.34141	NA	NA	Uncharacterized protein
C8V0Z9	-2.25173	9.31262	-0.82966	0.423469	0.750912	-6.21292	NA	NA	Coronin
Q5AZV1	-2.25335	12.0688	-0.826812	0.425017	0.750912	-6.21528	NA	NA	Ubiquitin-like domain-containing protein
Q5B3H2	-2.25573	10.4785	-0.685392	0.506557	0.805751	-6.32369	NA	N	Clustered mitochondria protein homolog
Q5AR97	-2.26916	18.641	-1.10996	0.289485	0.653273	-5.94586	GH1	Y	Beta-1,4-glucosidase (Eurofung)
Q5B3F3	-2.27077	11.8122	-0.655818	0.52473	0.820268	-6.34401	NA	NA	Mitochondrial F1F0 ATP synthase subunit Atp14, putative (AFU_orthologue AFUA_3G10630)
C8V527	-2.31232	8.61662	-1.28643	0.223365	0.581982	-5.74601	NA	NA	Uncharacterized protein
Q5AUJ8	-2.34037	8.6241	-1.28646	0.223356	0.581982	-5.74598	NA	N	NAD dependent epimerase/dehydratase family protein (AFU_orthologue AFUA_5G02240)
Q5B4Q5	-2.34511	8.62536	-1.28646	0.223354	0.581982	-5.74597	NA	NA	60S ribosomal protein L11 (Broad)
Q96VC4	-2.3747	11.3738	-0.63303	0.538988	0.833356	-6.35911	NA	Y	Carboxypeptidase Y homolog A
Q5B6C6	-2.38287	19.9327	-0.582518	0.571362	0.861555	-6.39078	GH3	Y	Probable beta-glucosidase F
Q5BBW6	-2.39332	8.63822	-1.28651	0.223339	0.581982	-5.74592	NA	NA	40S ribosomal protein S6
Q5AS60	-2.43557	9.25878	-0.938652	0.367035	0.693845	-6.11689	NA	NA	40S ribosomal protein S1
C8V1L4	-2.44992	10.6324	-0.90557	0.383579	0.70665	-6.14712	NA	N	Uncharacterized protein
C8VRD6	-2.46416	10.0045	-0.726143	0.48214	0.788211	-6.29434	NA	NA	Histidyl-tRNA synthetase, mitochondrial (AFU_orthologue AFUA_4G12920)
C8VUD5	-2.47993	9.98818	-0.840804	0.417445	0.747007	-6.20357	NA	Y	Uncharacterized protein
C8VN07	-2.49254	26.8493	-2.43737	0.0319296	0.234726	-4.02552	NA	Y	MBL2-like secreted peptide, putative (AFU_orthologue AFUA_5G00910)
P28344	-2.50667	9.34375	-0.905461	0.383635	0.70665	-6.14722	NA	N	Malate synthase, glyoxysomal
Q5B4K2	-2.55525	11.4539	-0.745407	0.470854	0.788162	-6.27993	NA	NA	Protein-ER retention receptor, putative (AFU_orthologue AFUA_2G02980)
Q5B3Z1	-2.58425	8.68913	-1.28666	0.223287	0.581982	-5.74574	NA	NA	SAICAR_synt domain-containing protein
C8VTW4	-2.59461	15.4296	-0.714132	0.489261	0.790568	-6.30315	NA	NA	Stress-response A/B barrel domain-containing protein
C8VCT5	-2.60397	15.5303	-0.607299	0.555349	0.849813	-6.37555	GH43;CBM6	Y	Putative uncharacterized protein (Fragment)
Q5B0M3	-2.62021	17.683	-0.953378	0.359835	0.691572	-6.10313	NA	N	Uncharacterized protein
Q5AWD4	-2.63307	24.7855	-2.73882	0.0184538	0.177157	-3.50474	GH3	Y	Probable beta-glucosidase M
Q5B5C2	-2.71107	12.1548	-0.742892	0.472318	0.788162	-6.28183	NA	NA	Uridylate kinase (UK) (EC 2.7.4.14) (ATP:UMP phosphotransferase) (Deoxycytidylate kinase) (CK) (dCMP kinase) (Uridine monophosphate kinase) (UMP kinase) (UMPK)
Q5B0F9	-2.72078	11.7038	-0.658349	0.52316	0.819383	-6.34231	NA	NA	NADH-ubiquinone oxidoreductase 299 kDa subunit, putative (AFU_orthologue AFUA_2G10600)
C8V664	-2.72727	18.55	-0.768565	0.457507	0.785949	-6.26215	GH16	Y	Putative transglycosidase, GH16 family (Eurofung)
Q5AVD8	-2.74257	10.712	-0.952546	0.360239	0.691572	-6.10392	NA	N	Single-stranded DNA-binding protein
Q5BFF3	-2.75307	10.6348	-0.779362	0.451368	0.777038	-6.2537	NA	NA	U4/U6 small nuclear ribonucleoprotein, putative (AFU_orthologue AFUA_1G13890)
Q5BAH1	-2.759	15.5785	-0.989198	0.342743	0.670778	-6.06891	NA	NA	Conserved leucine-rich repeat protein (AFU_orthologue AFUA_6G10390)
C8V7B0	-2.77645	8.74039	-1.28678	0.223245	0.581982	-5.74559	NA	NA	RNP domain protein (AFU_orthologue AFUA_6G12300)
G5EAY1	-2.79876	12.966	-0.896184	0.388366	0.713754	-6.15553	NA	N	Uncharacterized protein
Q5BEU0	-2.8345	11.8229	-0.717017	0.487544	0.790568	-6.30105	NA	NA	Uncharacterized protein
C8VTL6	-2.83821	17.2662	-0.82194	0.427675	0.750912	-6.21932	NA	N	Uncharacterized protein
Q5AXD9	-2.85966	17.5296	-0.936914	0.367892	0.693845	-6.1185	NA	Y	Mucin family signaling protein Msb2, putative (AFU_orthologue; AFUA_4G04070)
Q5AXH7	-2.94989	19.1923	-1.2454	0.237543	0.601973	-5.79449	NA	N	60S ribosomal protein L13
Q5ATJ1	-2.95295	18.9835	-1.30213	0.218124	0.581982	-5.72715	NA	Y	Histidine acid phosphatase, putative (AFU_orthologue AFUA_3G14570)
C8V1N7	-2.95865	17.5879	-0.927382	0.372614	0.696501	-6.12729	NA	N	Elongation factor 3 (Eurofung)
Q5ASI4	-3.0179	18.9457	-0.809758	0.434369	0.757362	-6.22932	NA	NA	Nascent polypeptide-associated complex subunit beta (NAC-beta) (Beta-NAC)
C8V7E4	-3.03288	15.0464	-0.833969	0.421133	0.750315	-6.20932	NA	N	Glutamyl-tRNA synthetase (AFU_orthologue AFUA_5G03560)
P16928	-3.04852	15.8533	-0.659526	0.522431	0.819383	-6.34151	NA	N	Acetyl-coenzyme A synthetase
C8VAU8	-3.08991	15.3153	-1.17582	0.263226	0.623159	-5.87396	NA	NA	UDP-glucose 4-epimerase (EC 5.1.3.2)
Q5BAK6	-3.20843	17.5413	-1.08045	0.301885	0.659593	-5.97701	GH20	Y	Beta-N-hexosaminidase, putative (AFU_orthologue AFUA_2G00640)
Q5AS50	-3.28941	15.6747	-0.873206	0.400259	0.725802	-6.17579	GH74;GH74	Y	Vacuolar protein sorting/targeting protein 10
Q5BG91	-3.35253	16.5509	-1.04251	0.318407	0.663881	-6.01603	NA	NA	Nitrogen permease regulator Npr2, putative (AFU_orthologue AFUA_1G04580)
Q5B820	-3.49218	15.6153	-0.676301	0.512103	0.81141	-6.33003	NA	NA	Extracellular conserved serine-rich protein (AFU_orthologue AFUA_3G00880)
C8VH30	-3.6619	17.8774	-1.21105	0.24996	0.607046	-5.83416	NA	NA	Putative Zn(II)2Cys6 transcription factor (Eurofung)
Q5B8G3	-3.70167	9.54338	-1.5766	0.14174	0.460798	-5.3717	NA	NA	Nucleolar protein 58
Q5BFS8	-3.78313	18.1899	-1.16704	0.266616	0.625556	-5.88374	AA11B	NA	Extracellular protein, putative (AFU_orthologue AFUA_6G10930)
Q5B3H9	-3.9384	18.3888	-1.21887	0.24709	0.607046	-5.82521	NA	Y	Glutaminase, putative (AFU_orthologue AFUA_3G10910)
Q5AU63	-3.97807	13.2553	-1.04727	0.316298	0.663451	-6.0112	NA	Y	Uncharacterized protein
Q5B0D4	-4.06168	14.3278	-1.11033	0.289333	0.653273	-5.94547	NA	Y	60S acidic ribosomal protein P2/allergen Asp F 8 (AFU_orthologue AFUA_2G10100)
Q5B0C6	-4.16729	19.5827	-1.82349	0.0940705	0.370087	-5.01574	NA	N	Actin cytoskeleton protein (VIP1), putative (AFU_orthologue AFUA_2G10030)
Q5B8F8	-4.23924	9.72811	-1.64227	0.127331	0.434737	-5.28005	NA	N	40S ribosomal protein S0
Q5BGQ9	-4.26625	10.3878	-1.32622	0.210275	0.577726	-5.69787	NA	NA	Deoxyuridine 5'-triphosphate nucleotidohydrolase (dUTPase) (EC 3.6.1.23) (dUTP pyrophosphatase)
Q5AZ42	-4.27698	12.0824	-1.05156	0.314406	0.663451	-6.00683	NA	Y	Probable dipeptidyl peptidase 4
Q5B456	-4.31538	15.0898	-0.907509	0.382595	0.70665	-6.14538	NA	NA	ER membrane protein Wsc4, putative (AFU_orthologue AFUA_5G09020)
Q5B4R3	-4.37225	18.8102	-1.66987	0.121672	0.422405	-5.24086	NA	Y	Peptidyl-prolyl cis-trans isomerase B
Q5B708	-4.38002	12.7606	-1.07268	0.305216	0.659593	-5.98509	NA	NA	Putative GPI-anchored protein (Eurofung)
Q5BGV9	-4.38396	12.9251	-1.05211	0.314162	0.663451	-6.00626	GH18	N	Uncharacterized protein
C8VHE1	-4.45703	18.3713	-1.42172	0.181421	0.536376	-5.57806	NA	Y	Uncharacterized protein
Q5B0B5	-4.49816	20.5734	-1.6861	0.118448	0.414967	-5.21762	NA	NA	Ndt80 homologue ndtA (Eurofung)
Q5B0I2	-4.50457	11.3022	-1.38997	0.190624	0.549645	-5.61855	NA	NA	Uncharacterized protein
Q5AX75	-4.54919	14.9682	-2.10453	0.0578505	0.298772	-4.57766	NA	NA	Eukaryotic translation initiation factor 3 subunit C (eIF3c) (Eukaryotic translation initiation factor 3 93 kDa subunit homolog) (eIF3 p93) (Translation initiation factor eIF3, p93 subunit homolog)
Q5BBY3	-4.5706	12.7179	-1.23478	0.241328	0.602213	-5.80684	NA	N	Metallo-beta-lactamase family protein (AFU_orthologue AFUA_5G12770)
Q5AVT6	-4.68347	9.79914	-1.74507	0.107366	0.40077	-5.13209	NA	NA	DUF636 domain protein (AFU_orthologue AFUA_2G15290)
Q5BDB4	-4.68945	20.1968	-1.84527	0.0906529	0.368024	-4.98294	NA	NA	PWWP domain protein (AFU_orthologue AFUA_8G04570)
Q5B2B9	-4.73808	15.9944	-1.30393	0.217528	0.581982	-5.72497	NA	Y	Tyrosinase, putative (AFU_orthologue AFUA_3G01070)
Q5AT41	-4.7752	10.0142	-1.57046	0.143157	0.461725	-5.38014	NA	N	GNAT family acetyltransferase, putative (AFU_orthologue AFUA_3G03650)
Q5AR07	-4.81734	12.1785	-1.19279	0.256768	0.61645	-5.8549	NA	Y	NlpC/P60-like cell-wall peptidase, putative (AFU_orthologue AFUA_5G13730)
G5EB58	-4.82193	13.2127	-1.12972	0.281405	0.650335	-5.92464	GH71	Y	Alpha-1,3-glucanaseMutanasePutative uncharacterized protein ;; [Source:UniProtKB/TrEMBL;Acc:Q96VT3]
Q5BFX3	-4.9159	14.6843	-1.3477	0.203475	0.566675	-5.67145	NA	N	F-box and WD domain protein (AFU_orthologue AFUA_6G11400)
C8VN64	-5.06089	13.607	-1.35314	0.201783	0.564622	-5.66471	NA	N	ATP synthase subunit beta
Q5B166	-5.12342	18.9956	-1.45635	0.171812	0.517059	-5.53316	NA	NA	Leucine Rich Repeat domain protein (AFU_orthologue AFUA_1G06762)
P23753	-5.21818	9.39151	-2.21974	0.04718	0.278309	-4.39	NA	NA	Histone H3
C8V9B5	-5.22279	12.4054	-1.65252	0.125203	0.431078	-5.26554	NA	NA	Putative nucleosome assembly protein
Q5B6X8	-5.24625	13.9938	-1.1203	0.285234	0.650678	-5.93479	NA	NA	Leucyl-tRNA synthetase (AFU_orthologue AFUA_6G12630)
P08844	-5.29527	11.8162	-1.21707	0.247748	0.607046	-5.82727	NA	N	Histone H2A
Q5AST9	-5.48895	13.0548	-1.74759	0.106913	0.40077	-5.12839	NA	NA	Uncharacterized protein
Q5BBL8	-5.56301	15.1132	-1.2847	0.223949	0.581982	-5.74808	NA	Y	GR78_NEUCR 78 kDa GLUCOSE-REGULATED PROTEIN HOMOLOG (GRP 78) (IMMUNOGLOBULIN HEAVY CHAIN BINDING PROTEIN HOMOLOG) (BIP)
Q5AQK5	-6.11275	13.8045	-1.68517	0.11863	0.414967	-5.21895	NA	N	2,4-dihydroxyhept-2-ene-1,7-dioic acid aldolase (AFU_orthologue AFUA_1G11530)
Q5AX34	-6.52676	11.6221	-2.00999	0.0682624	0.333546	-4.7284	NA	NA	Sterol 24-C-methyltransferase (EC 2.1.1.41) (Delta(24)-sterol C-methyltransferase)
Q5B4P0	-6.77944	13.3342	-1.91033	0.0811055	0.357929	-4.88371	NA	NA	Mitochondrial import inner membrane translocase subunit tim50
Q5BBD0	-6.78409	10.4855	-2.56818	0.0251887	0.211896	-3.80139	NA	NA	Prolyl-tRNA synthetase (AFU_orthologue AFUA_2G16010)
Q5AZA9	-6.87723	15.9476	-1.53296	0.152083	0.476884	-5.43127	NA	NA	Uncharacterized protein
Q5ATQ3	-6.88164	16.6383	-4.25025	0.00121272	0.0618488	-0.839343	NA	NA	Endopolygalacturonase AN8327 (EC 3.2.1.15) (Pectinase AN8327) (Polygalacturonase AN8327)
Q5BCA3	-7.09926	13.0364	-1.88148	0.085219	0.360781	-4.92793	NA	NA	GPI anchored protein, putative (AFU_orthologue AFUA_4G09600)
C8VCK1	-7.2815	11.5145	-1.71889	0.112165	0.404987	-5.17027	NA	NA	Translation initiation factor 4B (AFU_orthologue AFUA_2G16400)
Q5AVJ0	-7.44228	15.9611	-2.47161	0.0300121	0.227913	-3.96717	NA	Y	Predicted protein
C8VMA9	-7.49109	12.8656	-2.2876	0.0417993	0.264054	-4.27763	NA	N	E1 ubiquitin activating enzyme (Eurofung)
C8VBB7	-7.797	10.0792	-3.85076	0.00244852	0.0875029	-1.53425	NA	NA	DUF907 domain protein (AFU_orthologue AFUA_2G06100)
Q5BB86	-7.9245	10.1132	-3.82605	0.0025587	0.0875029	-1.57769	NA	NA	Uncharacterized protein
C8V7A0	-8.05533	14.1778	-1.94919	0.0758527	0.345786	-4.82361	NA	N	Uncharacterized protein
Q5B493	-8.39872	11.2298	-2.28403	0.0420674	0.264054	-4.28357	NA	NA	PA and RING finger domain protein (AFU_orthologue AFUA_2G02470)
C8V9V7	-8.52294	15.5283	-2.74521	0.0182396	0.177157	-3.49356	NA	NA	Cytochrome c oxidase copper chaperone Cox17, putative (AFU_orthologue AFUA_3G07690)
C8V5Z6	-10.0072	15.7551	-2.80068	0.0164803	0.170227	-3.39625	NA	NA	Actin interacting protein 2 (AFU_orthologue AFUA_5G02230)
Q5B0W1	-10.1992	13.4417	-3.5835	0.00395352	0.103642	-2.00637	NA	NA	SRP receptor beta subunit (Srp102), putative (AFU_orthologue AFUA_2G07600)
G5EB40	-10.2513	14.2662	-3.13511	0.00893501	0.127246	-2.80424	NA	Y	Uncharacterized protein
Q5B027	-10.8047	19.3299	-4.10332	0.00156705	0.0710394	-1.09311	AA13	Y	Uncharacterized protein
Q5ATL5	-11.2041	15.465	-3.59581	0.00386671	0.103642	-1.98453	NA	NA	MFS siderochrome iron transporter MirB (AFU_orthologue AFUA_3G03640)

## Sheet: 7. CAZymes_AnAA13B
UniProt	logFC	AveExpr	t	P.Value	adj.P.Val	B	CAZy	Secreted	Name
Q5ATC7	9.77291	17.4601	4.20224	0.00131829	0.0632779	-0.922002	PL3	Y	Pectate lyase H
Q5BEJ5	7.85543	13.7121	2.47892	0.0296176	0.227913	-3.95468	AA7	Y	FAD binding domain protein (JCVI)
Q5B4L5	6.77723	21.0724	2.58137	0.0245917	0.21123	-3.77863	GH16	Y	Putative transglycosidase, GH16 family (Eurofung)
Q5BDV3	6.70435	14.4368	2.31386	0.0398796	0.258548	-4.23383	GH51	N	Alpha-L-arabinofuranosidase C
C8VKG9	4.27968	21.1801	1.56755	0.143834	0.462079	-5.38414	GH43	Y	Xylosidase/arabinosidase, putative (AFU_orthologue AFUA_2G04480)
Q5AW19	4.10103	22.8023	3.12845	0.00904443	0.127246	-2.81608	CBM43;GH72	Y	Putative 1,3-beta-transglucosylase, GH72 family (Eurofung)
Q5BA58	3.95445	14.4782	1.049	0.315534	0.663451	-6.00944	CE10	Y	Probable dipeptidyl-peptidase 5
Q5B8C4	3.45202	13.5122	1.23546	0.241085	0.602213	-5.80606	AA3	N	Uncharacterized protein
Q5ASE8	3.42791	9.27995	1.33979	0.20596	0.571643	-5.68122	CE1	N	Esterase, putative (AFU_orthologue AFUA_5G09860)
Q5B6A5	2.9991	14.0936	0.723099	0.483938	0.788211	-6.29659	GH128	Y	Uncharacterized protein
Q5AU55	2.77946	21.7819	1.72445	0.11113	0.40303	-5.16218	AA11	Y	Uncharacterized protein
Q5B620	2.67889	14.8798	0.659125	0.522679	0.819383	-6.34178	CBM66	N	Uncharacterized protein
Q5AVM3	2.67853	26.6033	2.5715	0.0250371	0.211896	-3.79567	GH72	Y	1,3-beta-glucanosyltransferase Gel1 (AFU_orthologue; AFUA_2G01170)
Q5B1Z0	2.62223	15.2797	1.00079	0.337339	0.669412	-6.05761	AA2	N	Putative heme-binding peroxidase
Q5AVQ6	2.54112	21.9023	2.15139	0.0532604	0.286918	-4.50182	GH27	Y	Probable alpha-galactosidase B
G5EB27	2.42011	20.1218	2.31361	0.039897	0.258548	-4.23423	GH20	Y	Beta-hexosaminidase
Q5AUN2	2.04662	23.7144	3.24471	0.00731359	0.112602	-2.60912	AA3	Y	Uncharacterized protein
Q5AVN4	2.04631	24.1703	2.33295	0.0385366	0.258548	-4.20186	PL1	Y	Pectate lyase A
Q5BD29	1.93183	12.1897	0.70891	0.492376	0.794029	-6.30694	GH17	Y	Probable beta-glucosidase btgE
P0C0V3	1.77961	21.2672	2.75573	0.0178921	0.177157	-3.47512	AA2	N	Cytochrome c peroxidase, mitochondrial
C8V5X6	1.69068	22.312	3.86916	0.00236963	0.0875029	-1.50191	GH105	N	Cell wall glycosyl hydrolase YteR, putative (AFU_orthologue AFUA_2G14630)
C8VT39	1.63884	25.3131	1.74215	0.107891	0.40077	-5.13635	GH17	Y	Putative beta-transglucosylase. Family GH17. A fumigatus Bgt1-like (Eurofung)
Q5AZ52	1.60691	20.5258	3.0239	0.0109516	0.139633	-3.00186	AA9	Y	Uncharacterized protein
Q5B8A1	1.57273	24.9071	1.88071	0.0853318	0.360781	-4.92911	AA3	Y	Uncharacterized protein
Q5BGD7	1.48835	20.3599	1.89296	0.08356	0.360781	-4.91038	GH76	Y	Putative endo mannanase, GH76 family (Eurofung)
Q5AWC3	1.43652	23.7667	2.60299	0.0236431	0.209704	-3.74124	CE10	Y	Carboxylesterase, putative (AFU_orthologue; AFUA_5G13710)
Q5BAP5	1.36301	22.2208	2.31338	0.0399138	0.258548	-4.23463	GH16	Y	Endo-1,3(4)-beta-glucanase xgeA
Q5B7X9	1.31654	25.1352	3.44208	0.00510644	0.105691	-2.25766	AA7	Y	Uncharacterized protein
Q5AYD3	1.30182	22.7672	0.992478	0.341207	0.670778	-6.06573	GH132	Y	SUN domain protein (Eurofung)
Q5B430	1.18845	21.1577	1.84699	0.090388	0.368024	-4.98034	GH17	N	Glucan endo-1,3-beta-glucosidase btgC
Q5ARF0	1.13917	24.6327	1.41587	0.183087	0.538001	-5.58556	CE10	Y	Cholinesterase, putative (AFU_orthologue AFUA_7G01710)
Q5B624	1.10955	20.1589	1.5716	0.142894	0.461725	-5.37858	AA3	Y	GMC oxidoreductase (Eurofung)
C8VCJ5	1.10152	23.444	1.05861	0.311313	0.663267	-5.99961	AA7	Y	FAD-dependent oxygenase, putative (AFU_orthologue; AFUA_3G00840)
Q5BC78	1.07542	23.4777	1.83729	0.0918917	0.369346	-4.99498	CE4	Y	Uncharacterized protein
Q5AQP7	1.06425	22.1293	1.62441	0.131117	0.444789	-5.30521	GH105	Y	Unsaturated rhamnogalacturonan hydrolase (Eurofung)
Q5B9S6	1.01844	21.6816	1.83381	0.0924359	0.369346	-5.00022	AA3	Y	Uncharacterized protein
C8VJ45	0.996473	11.7506	0.224679	0.826137	1	-6.54203	GH38	N	Alpha-mannosidase [Source:UniProtKB/TrEMBLAcc:O13344]
Q5BF93	0.968008	28.3405	5.23502	0.000233876	0.0618488	0.791337	GH47	Y	Mannosyl-oligosaccharide alpha-1,2-mannosidase 1B
Q5BAV5	0.966883	21.9323	0.699489	0.498028	0.798744	-6.31371	GH92	Y	Alpha-1,2-mannosidase family protein (AFU_orthologue AFUA_5G10520)
Q5B6Q3	0.907348	22.7949	3.53645	0.00430418	0.103642	-2.08989	GH5	Y	Glucan endo-1,6-beta-glucosidase B
C8VCU1	0.862936	28.2224	2.22573	0.0466798	0.278034	-4.38013	AA7	Y	Putative uncharacterized protein
Q5B7U2	0.84948	23.4425	0.757831	0.463663	0.788026	-6.27045	GH13	Y	Alpha-amylase
C8VAA5	0.821008	25.6927	1.01462	0.330975	0.669412	-6.04399	GH18	Y	Class V chitinase, putative (AFU_orthologue AFUA_3G07160)
Q5BAP2	0.81731	24.6209	0.696678	0.499722	0.799554	-6.31572	AA9	Y	Endoglucanase, putative (AFU_orthologue AFUA_2G14490)
Q5AY11	0.711781	27.8105	2.51778	0.0276034	0.220827	-3.88814	GH16	Y	Uncharacterized protein
Q5B2G3	0.70979	15.8532	0.227079	0.824313	1	-6.54146	CE1	Y	Feruloyl esterase C
Q5B5X8	0.705548	19.4878	0.231967	0.820603	1	-6.54027	GH5	Y	Probable glucan 1,3-beta-glucosidase A
Q5BFF4	0.662729	18.9853	0.198845	0.845825	1	-6.54784	GH132	Y	SUN domain protein (Adg3), putative (AFU_orthologue AFUA_1G13940)
Q5BE88	0.642307	19.6486	0.176249	0.863136	1	-6.55234	AA7	Y	Isoamyl alcohol oxidase, putative (AFU_orthologue AFUA_7G00940)
Q5B368	0.545901	25.4783	1.25235	0.235094	0.597622	-5.78637	GH32	N	Exoinulinase InuD (AFU_orthologue AFUA_5G00480)
Q5BCD8	0.506541	20.1269	0.566466	0.581867	0.874407	-6.40032	CE16	Y	GDSL Lipase/Acylhydrolase family protein (AFU_orthologue AFUA_4G14700)
Q5BBM0	0.501566	24.3434	1.01195	0.332194	0.669412	-6.04663	GH93	Y	Exo-arabinanase (Eurofung)
Q5AUM3	0.49828	29.7151	1.41337	0.183804	0.538001	-5.58877	GH43	Y	Arabinan endo-1,5-alpha-L-arabinosidase C
Q5AY23	0.492827	25.2556	0.54974	0.59292	0.884502	-6.41	AA7	Y	Uncharacterized protein
Q5B5S8	0.462093	26.9914	0.836938	0.419528	0.749092	-6.20683	GH3	Y	Probable beta-glucosidase A
G5EB45	0.412267	18.8401	0.166625	0.870533	1	-6.55409	GH13	Y	Alpha-amylase
C8VSK8	0.394859	21.5025	0.457016	0.656096	0.931086	-6.45863	GH72	Y	Putative 1,3-beta-transglucosylase, GH72 family (Eurofung)
Q5B037	0.388948	21.5832	0.884789	0.394233	0.719673	-6.16563	CE1	Y	Acetylxylan esterase A
Q5BAP3	0.364133	28.1721	0.61668	0.549352	0.842616	-6.36963	AA7	Y	Uncharacterized protein
Q5BDE7	0.312948	24.7816	0.546009	0.5954	0.885867	-6.41212	CE10	Y	Triacylglycerol lipase, putative (AFU_orthologue AFUA_8G04210)
Q5B9Y2	0.283051	27.129	0.370502	0.717682	0.982103	-6.49619	AA7	Y	Isoamyl alcohol oxidase, putative (AFU_orthologue AFUA_1G01180)
Q96VT4	0.263094	19.1903	0.111285	0.913292	1	-6.56227	AA2;AA2	N	Catalase-peroxidase
Q5AWM3	0.258076	25.2496	0.729754	0.480012	0.788211	-6.29167	GH125	Y	DUF1237 domain protein (AFU_orthologue; AFUA_2G16720)
C8VKQ6	0.162852	22.3259	0.208827	0.838204	1	-6.54568	GH71;CBM24	Y	Putative alpha 1,3 glucanase, GH71 family (Eurofung)
G5EB03	0.142472	24.2585	0.515347	0.615985	0.898665	-6.42904	GH31	Y	Uncharacterized protein
Q5B3M0	0.120142	22.7968	0.282807	0.782306	1	-6.52641	CE8	Y	Pectin methyl esterase (Eurofung)
Q5AYL0	0.109971	26.144	0.290272	0.77673	1	-6.52415	GH16	Y	Endo-1,3(4)-beta-glucanase, putative (AFU_orthologue AFUA_6G14540)
C8VS61	0.0537526	26.4232	0.115618	0.909932	1	-6.56175	CE10	Y	Uncharacterized protein
Q5AW09	0	10.4178	0	1	1	-6.56886	CE10	Y	Carboxylesterase, putative (AFU_orthologue; AFUA_3G09230)
P55332	0	8	0	1	1	-6.56886	GH11	Y	Endo-1,4-beta-xylanase A
C8VLL3	0	8	0	1	1	-6.56886	GH15;CBM20	Y	Glucoamylase
Q5AZ75	0	8	0	1	1	-6.56886	GH25	Y	Secreted glycosyl hydrolase, putative (AFU_orthologue AFUA_4G14420)
C8VGN1	0	8.75037	0	1	1	-6.56886	GH92	Y	Alpha-1,2-mannosidase, putative subfamily (AFU_orthologue AFUA_6G13760)
Q5B3J8	0	9.29248	0	1	1	-6.56886	PL1	Y	Probable pectin lyase F
Q5BCX8	0	8	0	1	1	-6.56886	AA9;CBM1	Y	Endo-beta-1,4-glucanase D
C8VQV2	-0.0824636	27.5393	-0.207902	0.838909	1	-6.54588	GH55	Y	Exo-beta-1,3-glucanase, putative (AFU_orthologue AFUA_6G11980)
Q5AUP3	-0.083854	21.4956	-0.161857	0.874202	1	-6.55492	CE1	Y	Polyhydroxybutyrate depolymerase, putative (AFU_orthologue AFUA_4G03560)
Q5B9F2	-0.12544	26.8966	-0.247524	0.808827	1	-6.53632	GH3	Y	Probable beta-glucosidase L
Q5ARW1	-0.125997	24.9817	-0.263966	0.796435	1	-6.53186	GH25	Y	Uncharacterized protein
Q5AQQ0	-0.137275	26.5847	-0.167664	0.869734	1	-6.55391	CE4	Y	Uncharacterized protein
C8VUN8	-0.143147	28.3879	-0.463386	0.651658	0.926398	-6.45556	GH16	Y	Extracellular cell wall glucanase Crf1/allergen Asp F9 (AFU_orthologue AFUA_1G16190)
C8VG00	-0.183061	21.5388	-0.256804	0.801827	1	-6.53384	AA7	Y	FAD/FMN-containing isoamyl alcohol oxidase MreA (AFU_orthologue AFUA_6G03620)
Q5B0I6	-0.217694	23.4557	-0.356945	0.727539	0.986166	-6.50138	CE10	Y	Uncharacterized protein
Q5AZ10	-0.230566	27.949	-0.744749	0.471237	0.788162	-6.28043	GH25	Y	Uncharacterized protein
Q5BCI8	-0.260811	21.9222	-0.497389	0.628204	0.908891	-6.43851	GH2	N	Beta-mannosidase A
Q5BGT5	-0.314627	25.7789	-0.327158	0.749374	1	-6.51212	GH16	Y	Endo-1,3(4)-beta-glucanase, putative (AFU_orthologue AFUA_1G05290)
C8VSU5	-0.370033	22.1224	-0.338264	0.741205	0.999708	-6.50822	GH92	Y	Alpha-1,2-mannosidase family protein, putative (AFU_orthologue AFUA_1G10790)
Q5AWC8	-0.376303	26.5323	-0.629266	0.541364	0.835072	-6.36155	GH15;CBM20	N	Glucoamylase
O74288	-0.377333	24.3613	-0.980678	0.346754	0.673051	-6.07715	CBM42;GH54	Y	Alpha-L-arabinofuranosidase B
Q5BAN5	-0.384537	27.6126	-0.361588	0.724157	0.984854	-6.49962	GH2	Y	Hydrolase, putative (AFU_orthologue AFUA_2G14520)
Q5AS22	-0.389486	25.6564	-0.829694	0.42345	0.750912	-6.21289	CE14	Y	Uncharacterized protein
Q5B7X0	-0.404614	20.4327	-0.699143	0.498236	0.798744	-6.31396	GH3	Y	Glycosyl hydrolase, putative (AFU_orthologue AFUA_4G13770)
Q5ATA3	-0.496703	16.0728	-0.161577	0.874418	1	-6.55497	GH43	N	Xylosidase : arabinofuranosidase (AFU_orthologue AFUA_2G13190)
Q5AUT0	-0.509705	30.354	-1.58447	0.139942	0.460453	-5.36084	GH17	Y	Probable glucan endo-1,3-beta-glucosidase eglC
Q5AUX2	-0.562663	20.3207	-1.00268	0.336462	0.669412	-6.05576	GH62	Y	Alpha-L-arabinofuranosidase axhA-2
Q5AV48	-0.614659	25.4921	-0.749841	0.46828	0.788162	-6.27656	AA3	Y	Choline dehydrogenase, putative (AFU_orthologue; AFUA_5G00630)
Q873X6	-0.701362	22.0696	-0.729583	0.480112	0.788211	-6.29179	GH28	Y	Probable exopolygalacturonase B
P78617	-0.705887	23.5475	-1.19056	0.25761	0.61645	-5.85742	GH65	Y	Acid trehalase
Q5BET9	-0.824105	25.3172	-1.58511	0.139797	0.460453	-5.35996	GH31	Y	Alpha-1,4-glucosidase (Eurofung)
C8VT57	-0.835079	29.0679	-2.17119	0.0514266	0.284477	-4.46957	GH81	Y	Putative endo beta 1,3 glucanase, GH81 family (Eurofung)
G5EAT0	-0.887071	26.4242	-1.96788	0.0734402	0.341243	-4.79449	GH13;CBM20	Y	Uncharacterized protein
Q5B3Q5	-1.11111	26.3435	-1.12722	0.282416	0.650335	-5.92734	GH55	Y	Uncharacterized protein
G5EB11	-1.12201	25.1323	-1.10278	0.292467	0.653844	-5.9535	GH31	Y	Uncharacterized protein
Q5ASG9	-1.39775	23.2823	-1.91722	0.0801506	0.357929	-4.8731	GH28	Y	Exopolygalacturonase X-1
Q5B7U0	-1.45832	18.6074	-0.588163	0.567693	0.859438	-6.38736	CE8	Y	Pectinesterase A
G5EAZ3	-1.51078	31.4856	-1.53861	0.150709	0.47482	-5.42362	GH18	N	Endochitinase B
Q5B2C1	-1.64402	18.0748	-0.4843	0.637184	0.917005	-6.44521	CE5	Y	Probable cutinase 1
Q5B1W7	-2.13892	15.117	-4.27084	0.00117018	0.0618488	-0.803973	CBM20;AA13	Y	Uncharacterized protein
Q5AR97	-2.26916	18.641	-1.10996	0.289485	0.653273	-5.94586	GH1	Y	Beta-1,4-glucosidase (Eurofung)
Q5B6C6	-2.38287	19.9327	-0.582518	0.571362	0.861555	-6.39078	GH3	Y	Probable beta-glucosidase F
C8VCT5	-2.60397	15.5303	-0.607299	0.555349	0.849813	-6.37555	GH43;CBM6	Y	Putative uncharacterized protein (Fragment)
Q5AWD4	-2.63307	24.7855	-2.73882	0.0184538	0.177157	-3.50474	GH3	Y	Probable beta-glucosidase M
C8V664	-2.72727	18.55	-0.768565	0.457507	0.785949	-6.26215	GH16	Y	Putative transglycosidase, GH16 family (Eurofung)
Q5BAK6	-3.20843	17.5413	-1.08045	0.301885	0.659593	-5.97701	GH20	Y	Beta-N-hexosaminidase, putative (AFU_orthologue AFUA_2G00640)
Q5AS50	-3.28941	15.6747	-0.873206	0.400259	0.725802	-6.17579	GH74;GH74	Y	Vacuolar protein sorting/targeting protein 10
Q5BFS8	-3.78313	18.1899	-1.16704	0.266616	0.625556	-5.88374	AA11B	NA	Extracellular protein, putative (AFU_orthologue AFUA_6G10930)
Q5BGV9	-4.38396	12.9251	-1.05211	0.314162	0.663451	-6.00626	GH18	N	Uncharacterized protein
G5EB58	-4.82193	13.2127	-1.12972	0.281405	0.650335	-5.92464	GH71	Y	Alpha-1,3-glucanaseMutanasePutative uncharacterized protein ;; [Source:UniProtKB/TrEMBL;Acc:Q96VT3]
Q5B027	-10.8047	19.3299	-4.10332	0.00156705	0.0710394	-1.09311	AA13	Y	Uncharacterized protein

## Sheet: 8. Sign reg. proteins, P0.05   
UniProt	(-)AnAA13A+B	(-)AnAA13A	(-)AnAA13B	CAZy	Name														GH	PL	CE	AA
Q5B1W7	1	1	0	CBM20;AA13	Uncharacterized protein																	1
Q5AUW6	1	1	0	NA	Uncharacterized protein
Q5B926	1	1	0	NA	Extracellular serine-rich protein, putative (AFU_orthologue AFUA_3G07870)
C8VF57	1	1	0	NA	Dienelactone hydrolase family protein (AFU_orthologue AFUA_1G07130)
C8VTZ0	1	1	0	NA	Ras GTPase similar to RAB11B (Eurofung)
Q5AR94	1	1	0	NA	Putative acid phosphatase [Source:UniProtKB/TrEMBLAcc:Q92200]
P11803	1	1	0	NA	Ornithine carbamoyltransferase, mitochondrial
C8VI12	1	1	0	NA	Uncharacterized protein
C8VQF6	1	1	0	NA	Endoplasmic reticulum transmembrane protein
Q5BGV6	1	1	0	NA	Dipeptidase
Q5ATC7	1	1	0	PL3	Pectate lyase H															1
Q5AWS1	1	1	0	NA	Defective in cullin neddylation protein 1
Q5BGR2	0	1	0	NA	Protein mesA
O93885	0	1	0	NA	Aspergillopepsin-1 (EC 3.4.23.18) (Aspartic protease pepA) (Aspergillopepsin I) (Aspergillopeptidase A) (Proctase B)
Q5AVZ4	1	0	1	NA	Putative uncharacterized protein
Q5B648	1	0	0	NA	Uncharacterized protein
Q5AU12	1	0	0	NA	Thioredoxin reductase, putative (AFU_orthologue AFUA_5G03540)
Q5B027	1	0	0	AA13	Uncharacterized protein																	1
C8VMS9	1	0	0	NA	Carboxypeptidase S1, putative (AFU_orthologue AFUA_5G07330)
C8V5X6	1	0	0	GH105	Cell wall glycosyl hydrolase YteR, putative (AFU_orthologue AFUA_2G14630)														1
Q5AUW8	1	0	0	NA	Uncharacterized protein
P33282	1	0	0	NA	Uricase
Q5AVP8	1	0	0	NA	Formaldehyde dehydrogenase (AFU_orthologue; AFUA_2G01040)
C8V9R9	1	0	0	NA	Uncharacterized protein
Q5BF93	1	0	0	GH47	Mannosyl-oligosaccharide alpha-1,2-mannosidase 1B														1
Q5BDF4	1	0	0	NA	Hypothetical serine carboxypeptidase (Eurofung)
Q5BGU0	1	0	0	NA	Transaldolase
Q5AWU9	1	0	0	NA	Hypothetical serine carboxypeptidase (Eurofung)
Q5AWC3	1	0	0	CE10	Carboxylesterase, putative (AFU_orthologue; AFUA_5G13710)																1
Q5AVN4	1	0	0	PL1	Pectate lyase A															1
Q5B789	1	0	0	NA	Methylmalonate-semialdehyde dehydrogenase, putative (AFU_orthologue AFUA_4G12870)
Q5BBT7	1	0	0	NA	Aspartate aminotransferase
Q5B4F5	1	0	0	NA	Uncharacterized protein
C8VIN1	1	0	0	NA	Endothelin-converting enzyme (AFU_orthologue AFUA_3G12420)
Q5AZ52	1	0	0	AA9	Uncharacterized protein																	1
Q5AVR1	1	0	0	NA	Antigenic thaumatin domain protein, putative (AFU_orthologue; AFUA_8G01710)
C8V1U0	1	0	0	NA	Uncharacterized protein
Q5AUN2	1	0	0	AA3	Uncharacterized protein																	1
Q5AZ38	1	0	0	NA	Amino acid transporter (Eurofung)
Q9UW83	1	0	0	NA	Pyridoxine biosynthesis protein pyroA
Q5BBP8	1	0	0	NA	Polyketide synthase, putative (JCVI)
C8V731	1	0	0	NA	Gamma-glutamyltranspeptidase (Eurofung)
C8VRY8	1	0	0	NA	Hypothetical alanine--glyoxylate aminotransferase (Eurofung)
P18819	1	0	0	NA	NADP-specific glutamate dehydrogenase
C8VCM2	1	0	0	NA	Cyanate hydratase
Q5BCD1	1	0	0	NA	Secretory lipase, putative (AFU_orthologue AFUA_7G00110)
Q5BHD0	1	0	0	NA	Iso-orotate decarboxylase (Eurofung)
Q5ATJ8	1	0	0	NA	Uncharacterized protein
Q5BE12	1	0	0	NA	GPI anchored protein, putative (AFU_orthologue AFUA_1G10590)
Q5BAU4	1	0	0	NA	Uncharacterized protein
Q5AVV1	1	0	0	NA	26S proteasome regulatory subunit S5A (AFU_orthologue AFUA_2G15070)
Q5B4U6	1	0	0	NA	37S ribosomal protein S25, mitochondrial
Q5BGD8	1	0	0	NA	Endonuclease/exonuclease/phosphatase family protein (AFU_orthologue AFUA_1G01540)
Q5B0W8	1	0	0	NA	Leukotriene A-4 hydrolase homolog
C8VCU1	1	0	0	AA7	Putative uncharacterized protein																	1
C8VT57	1	0	0	GH81	Putative endo beta 1,3 glucanase, GH81 family (Eurofung)														1
Q5AZ04	1	0	0	NA	Uncharacterized protein
Q5BAP5	1	0	0	GH16	Endo-1,3(4)-beta-glucanase xgeA														1
Q5BDW7	1	0	0	NA	Adenosylhomocysteinase
Q5BGY7	1	0	0	NA	Thiamin pyrophosphokinase-related protein (AFU_orthologue AFUA_5G11110)
P78619	1	0	0	NA	Catalase B
Q5B4Z9	1	0	0	NA	GPI anchored cell wall protein, putative (AFU_orthologue AFUA_4G06700)
Q5AW19	1	0	0	CBM43;GH72	Putative 1,3-beta-transglucosylase, GH72 family (Eurofung)														1
Q5AUI4	1	0	0	NA	Extracellular lipase, putative (AFU_orthologue AFUA_5G02040)
C8VNK6	1	0	0	NA	Possible apospory-associated protein c (AFU_orthologue AFUA_4G08880)
G5EB28	1	0	0	NA	GBLP_NEUCR Guanine nucleotide-binding protein beta subunit-like protein (Cross-pathway control WD-repeat protein cpc-2)
Q5B8A1	1	0	0	AA3	Uncharacterized protein																	1
C8VIR5	1	0	0	NA	Serine hydroxymethyltransferase
Q5B4Z1	1	0	0	NA	GPI-anchored cell wall organization protein Ecm33 (AFU_orthologue AFUA_4G06820)
G5EAU1	1	0	0	NA	SPEE_NEUCR Spermidine synthase (Putrescine aminopropyltransferase) (SPDSY)
Q5AWE1	1	0	0	NA	Putative uncharacterized protein
Q5AXE0	1	0	0	NA	Putative uncharacterized protein
Q5BC78	1	0	0	CE4	Uncharacterized protein																1
G5EB67	1	0	0	NA	Uncharacterized protein
G5EB27	1	0	0	GH20	Beta-hexosaminidase														1
Q5AYU5	1	0	0	NA	Uncharacterized protein
C8V1V3	1	0	0	NA	Malate dehydrogenase
Q5BEJ5	1	0	0	AA7	FAD binding domain protein (JCVI)																	1
C8VEZ2	1	0	0	NA	Coproporphyrinogen III oxidase, putative (AFU_orthologue AFUA_1G07480)
Q9HEY7	1	0	0	NA	Superoxide dismutase [Cu-Zn]
Q5AVM3	1	0	0	GH72	1,3-beta-glucanosyltransferase Gel1 (AFU_orthologue; AFUA_2G01170)														1
Q5AVF0	1	0	0	NA	Probable Xaa-Pro aminopeptidase P
Q5BFY8	1	0	0	NA	Uncharacterized protein
Q5AT34	1	0	0	NA	Phosphatidylglycerol specific phospholipase, putative (AFU_orthologue AFUA_3G01530)
Q5AY11	1	0	0	GH16	Uncharacterized protein														1
C8VBB7	1	0	0	NA	DUF907 domain protein (AFU_orthologue AFUA_2G06100)
Q5B277	1	0	0	NA	Uncharacterized protein
C8VR28	1	0	0	NA	Short chain dehydrogenase/reductase family (AFU_orthologue AFUA_5G12480)
Q5BB86	1	0	0	NA	Uncharacterized protein
Q5BE08	1	0	0	NA	S-adenosylmethionine synthase
Q03134	1	0	0	NA	Probable formate dehydrogenase
P41764	1	0	0	NA	Glucose-6-phosphate 1-dehydrogenase
Q5ARV3	1	0	0	NA	Uncharacterized protein
Q5BH17	1	0	0	NA	Rho-gdp dissociation inhibitor (AFU_orthologue AFUA_5G11380)
Q5ASK0	1	0	0	NA	Uncharacterized protein
Q5BDV3	1	0	0	GH51	Alpha-L-arabinofuranosidase C														1
Q5B8L8	1	0	0	NA	Uncharacterized protein
Q5AW09	1	0	0	CE10	Carboxylesterase, putative (AFU_orthologue; AFUA_3G09230)																1
Q5ASS7	1	0	0	NA	Glutamyl-tRNA(Gln) amidotransferase, subunit A (AFU_orthologue AFUA_7G06800)
Q5AVH0	1	0	0	NA	HAD-superfamily hydrolase (Eurofung)
Q5B9S6	1	0	0	AA3	Uncharacterized protein																	1
C8VPT2	1	0	0	NA	Acyltransferase easC (EC 2.3.1.-) (Emericellamide biosynthesis protein B)
Q5BCU2	1	0	0	NA	Uncharacterized protein
Q5B8S1	1	0	0	NA	Uncharacterized protein
C8V0H6	1	0	0	NA	Malate dehydrogenase, NAD-dependent (AFU_orthologue AFUA_6G05210)														1
Q5AVQ6	1	0	0	GH27	Probable alpha-galactosidase B																	1
Q5B7X9	1	0	0	AA7	Uncharacterized protein
Q5AUE4	1	0	0	NA	Uncharacterized protein
Q5ASB1	1	0	0	NA	Short chain dehydrogenase (Eurofung)
Q5ARF0	1	0	0	CE10	Cholinesterase, putative (AFU_orthologue AFUA_7G01710)																1
Q5B9J0	1	0	0	NA	Predicted protein
Q5AYC2	1	0	0	NA	Acetyltransferase component of pyruvate dehydrogenase complex (EC 2.3.1.12)
G5EAZ3	1	0	0	GH18	Endochitinase B														1
Q5BER3	1	0	0	NA	Rnt2 [Source:UniProtKB/TrEMBLAcc:P79033]
C8VN07	1	0	0	NA	MBL2-like secreted peptide, putative (AFU_orthologue AFUA_5G00910)
Q5AXS4	1	0	0	NA	Cell cycle control protein (Cwf8), putative (AFU_orthologue AFUA_5G13510)
Q5BGU9	1	0	0	NA	Uncharacterized protein
C8V616	1	0	0	NA	UPF0047 domain protein (AFU_orthologue AFUA_5G02090)
C8V287	1	0	0	NA	ThiJ/PfpI family protein (AFU_orthologue AFUA_5G01430)
C8V1G3	1	0	0	NA	Uncharacterized protein
Q96UL8	1	0	0	NA	Phosphoenolpyruvate carboxykinase [ATP]
Q5AWY7	1	0	0	NA	D-xylose reductases (Eurofung)
C8VUU9	1	0	0	NA	Uncharacterized protein
Q5BFX3	1	0	0	NA	F-box and WD domain protein (AFU_orthologue AFUA_6G11400)
Q5B3T7	1	0	0	NA	Aspartate-semialdehyde dehydrogenase (Eurofung)
C8VCU4	1	0	0	NA	Uncharacterized protein
Q5AZP6	1	0	0	NA	Siderophore biosynthesis acetylase AceI, putative (AFU_orthologue AFUA_3G03400)
Q5B2R8	1	0	0	NA	Pyruvate dehydrogenase E1 component subunit alpha
Q5B312	1	0	0	NA	Uncharacterized protein
Q5ASN8	1	0	0	NA	Putative peroxiredoxin pmp20
C8V3Z4	1	0	0	NA	Aminopeptidase, putative (AFU_orthologue AFUA_5G04330)
Q5B430	1	0	0	GH17	Glucan endo-1,3-beta-glucosidase btgC														1
Q5BCQ5	1	0	0	NA	Lysophospholipase Plb1 (AFU_orthologue AFUA_4G08720)
Q5AW94	1	0	0	NA	Protein disulfide-isomerase
Q5B4I0	1	0	0	NA	Aspartyl-tRNA synthetase Dps1, putative (AFU_orthologue AFUA_2G02590)
Q5B1G1	1	0	0	NA	ADAM family of metalloprotease ADM-B (AFU_orthologue AFUA_4G11150)
C8VG90	1	0	0	NA	Aconitate hydratase, mitochondrial
C8VJ04	1	0	0	NA	4-nitrophenylphosphatase (AFU_orthologue AFUA_3G08310)
Q5B4H2	1	0	0	NA	ABC-transporter-regulating transcription factor
Q5BCB7	1	0	0	NA	Predicted protein
Q5B624	1	0	0	AA3	GMC oxidoreductase (Eurofung)																	1
Q5AVI9	1	0	0	NA	Phosphoesterase superfamily protein (AFU_orthologue; AFUA_1G17590)
Q5AXA5	1	0	0	NA	FAD-binding PCMH-type domain-containing protein
Q5B9A5	1	0	0	NA	Uncharacterized protein
C8V971	1	0	0	NA	Dipeptidyl peptidase, putative (AFU_orthologue AFUA_4G06140)
G5EB90	1	0	0	NA	Uncharacterized protein
Q5B4L5	1	0	0	GH16	Putative transglycosidase, GH16 family (Eurofung)														1
C8VNG1	1	0	0	NA	FAD dependent oxidoreductase, putative (AFU_orthologue AFUA_7G05070)
Q5BGD7	1	0	0	GH76	Putative endo mannanase, GH76 family (Eurofung)														1
Q5AWR8	1	0	0	NA	Uncharacterized protein
P38091	1	0	0	NA	Cytochrome c
Q5AWD4	1	0	0	GH3	Probable beta-glucosidase M														1
Q5BDE7	1	0	0	CE10	Triacylglycerol lipase, putative (AFU_orthologue AFUA_8G04210)
Q9P8I0	1	0	0	NA	Delta-1-pyrroline-5-carboxylate dehydrogenase, mitochondrial
P28298	1	0	0	NA	Isocitrate lyase
C8VLZ3	1	0	0	NA	Uncharacterized protein
Q5BD29	1	0	0	GH17	Probable beta-glucosidase btgE														1
Q5BBI8	1	0	0	NA	Putative prolyl aminopeptidase (EC 3.4.11.5) [Source:UniProtKB/TrEMBLAcc:Q96VT1]
Q5AQP7	1	0	0	GH105	Unsaturated rhamnogalacturonan hydrolase (Eurofung)														1
G5EAY9	1	0	0	NA	Uncharacterized protein
Q5ATD5	1	0	0	NA	Aminopeptidase Y, putative (AFU_orthologue AFUA_3G00650)
C8VJ09	1	0	0	NA	Aspartyl aminopeptidase (AFU_orthologue AFUA_3G08290)
Q5BET9	1	0	0	GH31	Alpha-1,4-glucosidase (Eurofung)														1
C8VUN9	1	0	0	NA	Hypothetical glutathione reductase (Eurofung)
Q5AZE3	1	0	0	NA	Uncharacterized protein
G5EAZ6	1	0	0	NA	Uncharacterized protein
Q5BGX3	1	0	0	NA	Uncharacterized protein
C8VMQ7	1	0	0	NA	ATP synthase subunit alpha
C8VQM0	1	0	0	NA	Protein kinase C (EC 2.7.11.13)
C8VRK6	1	0	0	NA	Pyruvate dehydrogenase E1 component, beta subunit (Eurofung)
Q5B7U0	1	0	0	CE8	Pectinesterase A
Q5B176	1	0	0	NA	Acyl carrier protein
C8VT39	1	0	0	GH17	Putative beta-transglucosylase. Family GH17. A fumigatus Bgt1-like (Eurofung)
Q5BB95	1	0	0	NA	Endodeoxyribonuclease (Eurofung)
Q5B368	1	0	0	GH32	Exoinulinase InuD (AFU_orthologue AFUA_5G00480)														1
C8VSZ7	1	0	0	NA	Glycerophosphoryl diester phosphodiesterase family protein (AFU_orthologue AFUA_6G12240)
Q9P8K9	1	0	0	NA	Woronin body major protein
Q5B093	1	0	0	NA	Glucose-6-phosphate isomerase
C8VAU8	1	0	0	NA	UDP-glucose 4-epimerase (EC 5.1.3.2)
Q5BEI3	1	0	0	NA	Heat shock protein (Eurofung)
Q5B1C2	1	0	0	NA	Gamma-glutamyltranspeptidase (AFU_orthologue AFUA_4G13580)
Q9P931	1	0	0	NA	Phosphoglucomutase
C8V223	1	0	0	NA	6-phosphogluconate dehydrogenase family protein (AFU_orthologue AFUA_2G11600)
C8V8J7	1	0	0	NA	Cobalamin-independent methionine synthase (EC 2.1.1.14) [Source:UniProtKB/TrEMBLAcc:Q9P444]
Q8TFN0	1	0	0	NA	Nucleoside diphosphate kinase
Q5B4C1	1	0	0	NA	NACHT and TPR domain protein (AFU_orthologue AFUA_7G06670)
Q5B7J9	1	0	0	NA	Uncharacterized protein
C8VEJ5	1	0	0	NA	DMATS type aromatic prenyltransferase, putative (JCVI)
Q5B501	1	0	0	NA	Allergen Asp F7 (AFU_orthologue AFUA_4G06670)
C8VH67	1	0	0	NA	L-PSP endoribonuclease family protein (Hmf1), putative (AFU_orthologue AFUA_7G02340)
Q5AW46	1	0	0	NA	Uncharacterized protein AN7484
P11977	1	0	0	NA	Phosphoglycerate kinase
Q5AX75	1	0	0	NA	Eukaryotic translation initiation factor 3 subunit C (eIF3c) (Eukaryotic translation initiation factor 3 93 kDa subunit homolog) (eIF3 p93) (Translation initiation factor eIF3, p93 subunit homolog)
Q5AWK0	1	0	0	NA	C2H2 finger domain protein, putative (AFU_orthologue AFUA_2G16540)
Q5AX32	1	0	0	NA	Uncharacterized protein
Q5AXQ3	1	0	0	NA	Putative plasma membrane sensor transducer (Eurofung)
C8VE31	1	0	0	NA	Cytochrome P450, putative (Eurofung)
Q5B135	1	0	0	NA	Enolase
Q5B0C0	1	0	0	NA	Heat shock 70 kDa protein
Q5AWK7	1	0	0	NA	Uncharacterized protein
Q5B8C4	1	0	0	AA3	Uncharacterized protein																	1
C8VT43	1	0	0	NA	Uncharacterized protein
P20445	1	0	0	NA	Glyceraldehyde-3-phosphate dehydrogenase
G5EB23	1	0	0	NA	Uncharacterized protein
Q5B5K2	1	0	0	NA	UPF0160 domain protein MYG1, putative (AFU_orthologue AFUA_1G08980)
Q5B3Q5	1	0	0	GH55	Uncharacterized protein														1
																			20	2	4	11	37
																		1
